# Supplementary material for: Agrin-Matrix Metalloproteinase-12 axis confers a mechanically competent microenvironment in skin wound healing
Source: Nat Commun. 2021 Nov 3;12:6349. doi: 10.1038/s41467-021-26717-7 (PMC8566503; doi:10.1038/s41467-021-26717-7)
Supplement: Supplementary file 4 — Supplementary data 1 [file 41467_2021_26717_MOESM4_ESM.xlsx]

## Sheet: Sheet1
Gene name	logFC	logCPM	F	PValue	FDR
DKK3	1.21749	9.3406	549.878	1.5908e-12	7.51337e-09
IFI6	1.94957	10.5719	474.204	4.31383e-12	1.11048e-08
SERPINE2	1.55993	9.01637	468.159	4.70245e-12	1.11048e-08
SQLE	1.17667	6.59478	409.918	1.1468e-11	2.32129e-08
IFI27	2.39081	6.72842	417.018	1.38876e-11	2.45966e-08
DISP2	1.71266	2.99926	294.545	1.0363e-10	1.05458e-07
ELFN2	1.74854	2.10934	255.338	2.6594e-10	1.83206e-07
PTHLH	1.16387	4.13642	232.003	4.98709e-10	3.07226e-07
MFAP5	2.5547	2.23279	216.047	7.94297e-10	3.55427e-07
HMGCS1	1.57561	7.1951	221.598	8.52884e-10	3.55427e-07
PLIN2	0.838661	7.14792	207.249	1.04124e-09	3.9874e-07
LOXL1	0.689459	7.11462	208.034	1.01596e-09	3.9874e-07
HMGCR	0.952646	7.23711	198.305	1.38675e-09	4.79241e-07
HSPB8	0.887818	4.54186	187.237	2.01141e-09	6.19557e-07
POMGNT1	0.773565	5.65669	183.405	2.29882e-09	6.78583e-07
BLMH	0.772322	5.16259	181.364	2.4709e-09	7.04958e-07
HEG1	0.827208	7.95722	174.365	3.18395e-09	8.51197e-07
PRSS23	0.723497	7.50994	169.698	3.79034e-09	9.25954e-07
DIAPH2	0.99221	4.0416	167.008	4.19976e-09	9.91774e-07
COL4A1	0.725904	8.40963	165.142	4.51331e-09	1.04835e-06
CALB2	1.55254	3.08513	161.974	5.10955e-09	1.12355e-06
IL1A	1.33272	5.59832	166.66	5.23354e-09	1.12355e-06
FSD1	2.57165	1.8548	158.615	5.84213e-09	1.14774e-06
IL6	1.59292	5.80912	159.476	5.64355e-09	1.14774e-06
SFRP1	1.30248	6.5712	157.049	6.22437e-09	1.14774e-06
THBS1	1.08895	11.8963	157.736	6.05327e-09	1.14774e-06
SLC3A2	0.786793	8.61022	156.998	6.23727e-09	1.14774e-06
CYP51A1	0.740791	6.60177	155.488	6.6341e-09	1.16048e-06
MED8	0.538272	5.45849	155.501	6.63047e-09	1.16048e-06
GOT1	0.618001	6.24801	154.643	6.86877e-09	1.17257e-06
FBN2	0.925503	7.55946	153.566	7.18176e-09	1.20029e-06
MSANTD3	0.719826	5.91975	152.771	7.42332e-09	1.21509e-06
PTGS1	0.898178	7.64524	147.435	9.30735e-09	1.41802e-06
ACAT1	0.610323	6.47271	144.171	1.07288e-08	1.57095e-06
LMNA	0.545307	9.67786	144.765	1.04528e-08	1.57095e-06
TSC22D1	0.478349	7.16545	144.116	1.07546e-08	1.57095e-06
SPOCK1	0.987227	6.30838	136.635	1.50693e-08	2.01431e-06
CNTNAP1	0.973352	6.5201	136.311	1.52968e-08	2.02561e-06
DOCK11	0.953899	5.29371	134.269	1.68251e-08	2.18748e-06
FN1	0.790593	12.4934	134.265	1.68279e-08	2.18748e-06
FDPS	0.747997	7.13875	131.978	1.87521e-08	2.3723e-06
LSS	0.704015	7.23142	130.367	2.02584e-08	2.5179e-06
SC5D	0.717527	5.79112	129.048	2.1595e-08	2.58293e-06
NDUFB8	0.489411	6.1993	128.221	2.24846e-08	2.65486e-06
IGSF3	0.560409	6.67794	127.939	2.27978e-08	2.6696e-06
TIMP2	0.608578	9.34012	126.676	2.42619e-08	2.81776e-06
ADAMTS12	0.769905	6.28633	124.97	2.64143e-08	3.01826e-06
ANXA10	1.70349	1.27537	123.092	2.90399e-08	3.21459e-06
MVD	0.72592	5.41044	121.311	3.18102e-08	3.49394e-06
NEFL	1.04143	3.09451	120.359	3.34126e-08	3.58654e-06
MSC	1.16056	3.91062	119.478	3.49809e-08	3.67144e-06
MSMO1	1.08491	6.81591	122.737	3.52543e-08	3.67293e-06
TUBB3	1.06808	5.65602	122.431	3.58001e-08	3.67574e-06
LIPG	0.763005	5.151	116.445	4.10567e-08	4.0967e-06
SNRPA	0.495192	6.02209	116.056	4.19214e-08	4.15374e-06
AL133352.1	0.476832	5.8857	115.084	4.41699e-08	4.2866e-06
EMC10	0.468587	6.63547	114.135	4.65019e-08	4.45193e-06
SOD1	0.51034	7.29256	112.118	5.19401e-08	4.748e-06
ARL4C	0.794179	5.05548	111.393	5.40699e-08	4.87323e-06
TRAP1	0.466113	7.02825	111.265	5.44578e-08	4.87323e-06
IMPDH1	0.434647	6.67408	111.19	5.46858e-08	4.87323e-06
SOST	2.07391	2.80619	150.279	5.54367e-08	4.90926e-06
SFTA1P	1.1291	1.06863	109.648	5.96203e-08	5.2195e-06
AC092143.1	0.941655	5.76001	109.709	5.96767e-08	5.2195e-06
CYP1A1	1.849	4.8005	117.335	6.83854e-08	5.85249e-06
FTH1	0.763744	11.6465	107.072	6.90503e-08	5.85249e-06
ANXA1	0.523234	10.1943	106.986	6.93922e-08	5.85249e-06
DYNC1H1	0.546442	9.1547	106.268	7.23342e-08	6.04305e-06
IDI1	0.988608	6.58907	108.242	7.6056e-08	6.15792e-06
BTBD11	0.662676	3.40183	105.434	7.59322e-08	6.15792e-06
SH2D5	1.35183	2.47006	102.84	8.85034e-08	7.00562e-06
CAV1	0.634029	10.1749	102.93	8.80306e-08	7.00562e-06
MSANTD3-TMEFF1	0.773766	3.74141	101.801	9.4195e-08	7.25808e-06
ATP5MD	0.455898	6.37941	101.852	9.39083e-08	7.25808e-06
SHMT1	0.501613	5.34825	101.519	9.58126e-08	7.29094e-06
BEST1	0.947134	3.85691	100.934	9.9269e-08	7.48161e-06
STN1	0.584496	4.57138	100.256	1.0345e-07	7.59091e-06
RPUSD3	0.484773	4.42909	99.182	1.10501e-07	7.82841e-06
UQCRQ	0.530405	6.51366	99.0542	1.11375e-07	7.85111e-06
SDHB	0.367409	6.76857	98.2991	1.16709e-07	8.18635e-06
PLOD1	0.433865	8.47583	98.0861	1.18266e-07	8.25472e-06
COL4A2	0.619613	9.52638	97.8213	1.20235e-07	8.31027e-06
ATP5MC1	0.542437	5.76789	97.8251	1.20206e-07	8.31027e-06
C12orf75	0.652296	7.94891	95.1993	1.41897e-07	9.58503e-06
KIF3C	0.601812	4.65857	95.107	1.42737e-07	9.58503e-06
TRIM16L	0.753715	5.7028	94.4722	1.48674e-07	9.86793e-06
COX8A	0.410342	6.91076	94.3617	1.49736e-07	9.86793e-06
SEC22C	0.512475	4.86642	94.237	1.50944e-07	9.90149e-06
CD320	0.660946	5.09759	94.1605	1.51692e-07	9.9047e-06
IL1B	1.12421	7.09377	96.2732	1.54376e-07	1.00337e-05
LGALS1	0.848592	10.1458	93.2561	1.60853e-07	1.0407e-05
CYC1	0.395587	6.97984	93.1563	1.61901e-07	1.04272e-05
CDH2	0.567451	6.77473	92.6325	1.67539e-07	1.06451e-05
NOS1	1.32239	1.0682	117.269	1.73404e-07	1.07726e-05
SMPD1	0.779649	6.34071	92.1188	1.73286e-07	1.07726e-05
HSD17B7	0.702015	2.7409	92.1784	1.72608e-07	1.07726e-05
IL1RN	0.699936	5.19188	91.9809	1.74868e-07	1.07726e-05
PROCR	0.616558	5.21599	92.2749	1.71516e-07	1.07726e-05
NDUFS5	0.431109	6.36838	91.3273	1.8259e-07	1.11926e-05
ETFA	0.353239	7.22405	91.2717	1.83265e-07	1.11926e-05
COL4A6	0.67377	3.19164	90.9931	1.86689e-07	1.13042e-05
COLGALT1	0.374928	7.28303	90.7523	1.89707e-07	1.14381e-05
SLC7A5	0.668963	10.1137	90.1595	1.9738e-07	1.17591e-05
PDZD2	0.601361	4.63086	90.1489	1.97521e-07	1.17591e-05
DENND1A	0.400513	5.3142	90.198	1.96871e-07	1.17591e-05
SERPINB7	0.870858	5.9958	91.3714	2.11051e-07	1.24082e-05
SETBP1	1.03728	2.83085	89.0954	2.12062e-07	1.24161e-05
GPAT3	0.800483	3.02121	88.5794	2.1963e-07	1.27246e-05
PAK6	0.53898	5.30304	88.553	2.20025e-07	1.27246e-05
NSDHL	0.561938	4.89258	87.6021	2.34824e-07	1.3329e-05
UCA1	0.869666	7.64932	89.362	2.40949e-07	1.36016e-05
CTNNAL1	0.593443	6.89026	86.9602	2.4546e-07	1.38013e-05
FST	1.00437	5.87318	86.8028	2.48152e-07	1.38975e-05
G6PD	0.418057	7.68501	86.5314	2.52873e-07	1.41061e-05
DNAJB5	1.2626	3.11584	86.2648	2.57609e-07	1.42009e-05
ID3	0.461019	7.72374	85.9947	2.62515e-07	1.4306e-05
WDR41	0.415775	6.00102	85.417	2.73364e-07	1.46729e-05
PEPD	0.605885	5.80087	85.059	2.80347e-07	1.48218e-05
NEURL1	1.88078	1.21445	84.9079	2.83356e-07	1.49252e-05
RF02202	0.884269	4.42644	105.986	2.98901e-07	1.55703e-05
CDA	0.928002	3.73979	83.8021	3.06528e-07	1.5682e-05
NRG1	0.860539	6.29817	85.3792	3.15788e-07	1.58795e-05
OLR1	0.617434	6.61737	82.893	3.27215e-07	1.62677e-05
HEY1	1.04272	1.59348	82.1557	3.45168e-07	1.68065e-05
ZBED2	0.770456	3.9736	81.9624	3.50062e-07	1.69284e-05
BUB1B-PAK6	0.497353	4.92284	81.7844	3.54636e-07	1.69758e-05
PRDX2	0.357067	7.78945	81.6573	3.57947e-07	1.70193e-05
ERG28	0.537556	5.21765	81.2037	3.70046e-07	1.73615e-05
CDC25B	0.523374	8.06719	81.0117	3.75308e-07	1.73782e-05
PSMB3	0.487508	7.20162	81.045	3.74389e-07	1.73782e-05
TM4SF1	0.498488	7.37384	80.6571	3.85255e-07	1.76656e-05
SLC25A39	0.418375	6.18615	80.3149	3.95141e-07	1.79447e-05
GCLC	0.601984	6.34301	80.1645	3.99576e-07	1.80239e-05
COTL1	0.518912	7.7382	79.8687	4.08469e-07	1.82574e-05
ITGB5	0.424557	7.0773	79.6713	4.1453e-07	1.84701e-05
VEGFC	0.575787	5.92159	79.455	4.21289e-07	1.8486e-05
SULF2	0.571765	6.37112	79.5256	4.19072e-07	1.8486e-05
NCAPD2	0.459398	7.79876	79.4512	4.21411e-07	1.8486e-05
CCNG1	0.439372	7.57381	79.4927	4.20103e-07	1.8486e-05
AP1B1	0.435856	6.85463	79.3136	4.25777e-07	1.86198e-05
RALB	0.437885	6.94679	79.2719	4.27112e-07	1.86208e-05
CPT1A	0.397858	7.03922	79.1759	4.30201e-07	1.86979e-05
APRT	0.454652	5.74937	78.8814	4.39835e-07	1.88849e-05
DSP	0.532199	8.80354	78.0541	4.68253e-07	1.98643e-05
DNER	1.04077	0.874763	77.7976	4.77487e-07	2.01354e-05
RHOB	0.669523	6.31981	77.6928	4.8132e-07	2.02162e-05
MAPRE3	0.575839	4.30337	77.6287	4.83683e-07	2.02162e-05
AIFM1	0.379127	5.84441	77.6649	4.82348e-07	2.02162e-05
EBP	0.59225	5.83835	77.3683	4.93411e-07	2.05019e-05
COL13A1	1.77679	4.12664	76.7168	5.18756e-07	2.11823e-05
CKS2	0.502279	6.44877	76.7576	5.17124e-07	2.11823e-05
EPPK1	0.647668	3.73298	76.2299	5.3867e-07	2.16936e-05
LPCAT1	0.369632	6.6678	76.2236	5.38933e-07	2.16936e-05
AP2S1	0.366974	6.97817	76.1179	5.43377e-07	2.18105e-05
LINC00346	1.99608	2.34287	75.384	5.7539e-07	2.27199e-05
MSC-AS1	0.73877	4.06052	75.3782	5.75654e-07	2.27199e-05
COL16A1	0.506052	8.1463	75.396	5.7485e-07	2.27199e-05
KLF12	0.498975	4.51005	73.7025	6.5723e-07	2.55832e-05
SUCLG1	0.341398	6.56548	73.2826	6.79695e-07	2.63852e-05
RAB38	0.361201	5.85262	73.1479	6.87088e-07	2.65993e-05
FAM219A	0.421259	4.65905	72.738	7.10158e-07	2.71904e-05
ATP5MF	0.536628	6.73838	72.4059	7.29495e-07	2.76096e-05
HMOX1	0.971677	5.30398	72.1609	7.44151e-07	2.79678e-05
POLG	0.391786	5.6709	72.0114	7.53261e-07	2.81608e-05
ATP5F1A	0.468326	9.28428	71.9106	7.59475e-07	2.82441e-05
ANKRD18B	0.772056	2.04037	71.8552	7.62918e-07	2.82979e-05
ARMCX1	0.616873	5.30997	71.7225	7.7123e-07	2.84662e-05
UBE2S	0.643876	4.64578	71.6637	7.74942e-07	2.85199e-05
HK2	0.608031	5.89445	71.5753	7.80568e-07	2.86525e-05
LINP1	0.839291	2.225	71.3601	7.94464e-07	2.90417e-05
PPIA	0.390453	9.25064	71.1819	8.06181e-07	2.92892e-05
NDUFAF2	0.554739	4.16154	70.9868	8.19237e-07	2.96874e-05
RHOD	0.52957	4.9591	70.5951	8.46193e-07	3.05082e-05
GSDME	0.579157	5.5071	70.5573	8.48844e-07	3.05261e-05
HNRNPC	0.338972	8.80915	70.3912	8.60623e-07	3.07158e-05
SYT14	2.39246	3.1798	69.6016	9.19229e-07	3.21487e-05
PDK4	1.30101	1.79003	69.11	9.58028e-07	3.32703e-05
ATP5F1B	0.363097	9.79695	68.7075	9.91186e-07	3.43377e-05
B9D1	0.466381	4.16576	68.557	1.00393e-06	3.46942e-05
TENM3	0.477329	5.25427	68.4526	1.01287e-06	3.4918e-05
NDUFA4	0.340618	7.39078	68.3444	1.02224e-06	3.49857e-05
ANKRD22	0.85381	3.21224	68.233	1.03199e-06	3.52343e-05
SACS	0.846916	6.23431	69.6292	1.03787e-06	3.535e-05
FERMT2	0.596225	6.77163	68.079	1.04564e-06	3.54668e-05
NDUFS7	0.491127	5.20593	67.1751	1.13006e-06	3.75252e-05
UBA1	0.351329	8.35692	67.1668	1.13087e-06	3.75252e-05
DSG3	0.479618	7.41237	67.0627	1.14109e-06	3.7776e-05
KLF6	0.607138	6.77158	66.903	1.15698e-06	3.79983e-05
COMMD10	0.546817	4.01925	66.8843	1.15886e-06	3.79983e-05
CRYBG2	0.572506	4.34695	81.754	1.17987e-06	3.85197e-05
ETV5	0.859089	4.16588	66.3833	1.21047e-06	3.92475e-05
ASNS	0.735192	5.65739	66.3957	1.20916e-06	3.92475e-05
GCLM	0.679244	6.79357	66.3259	1.22043e-06	3.93005e-05
NQO1	0.441864	8.99473	66.169	1.23335e-06	3.96267e-05
MAPK9	0.360704	5.77908	65.5583	1.30131e-06	4.15032e-05
NUAK1	0.530064	4.27681	65.4161	1.31775e-06	4.15838e-05
PPA2	0.34364	5.77506	65.43	1.31613e-06	4.15838e-05
KRT14	0.603554	10.2567	65.2443	1.33791e-06	4.21263e-05
DDHD2	0.326009	5.98329	65.1105	1.35386e-06	4.25341e-05
ACO2	0.295499	6.55825	64.9689	1.37099e-06	4.29769e-05
KLHL4	1.58741	1.26495	79.1838	1.39332e-06	4.35804e-05
ACAT2	0.54532	5.81267	64.7186	1.40187e-06	4.37513e-05
NAA20	0.355475	6.10866	64.5286	1.42584e-06	4.42073e-05
AP1M1	0.396683	5.82526	63.9307	1.50439e-06	4.57521e-05
HSDL2	0.37328	6.44268	63.8071	1.52124e-06	4.59584e-05
MICB	0.386872	5.06099	63.6202	1.54714e-06	4.6495e-05
MRPL11	0.360699	5.3185	63.608	1.54885e-06	4.6495e-05
PSMB6	0.443449	6.87293	63.4309	1.57388e-06	4.69479e-05
NT5E	0.983865	7.61043	64.6484	1.58649e-06	4.72248e-05
CTSZ	0.381385	8.25201	63.3085	1.59145e-06	4.7273e-05
PID1	0.972677	3.33983	63.1935	1.60816e-06	4.76696e-05
SMARCB1	0.371049	6.25031	63.079	1.625e-06	4.80682e-05
ATP5MF-PTCD1	0.50544	6.14952	63.027	1.63273e-06	4.8146e-05
DYRK4	0.473868	4.38846	62.6789	1.68547e-06	4.92401e-05
KATNAL1	0.707584	4.67904	62.5748	1.70161e-06	4.96094e-05
MTMR4	0.407988	5.38204	62.4825	1.71608e-06	4.99284e-05
APEH	0.353953	6.46084	62.4421	1.72246e-06	5.00113e-05
CAV2	0.530874	7.73757	62.3551	1.73628e-06	5.03095e-05
PDHA1	0.300755	6.90573	62.2384	1.75502e-06	5.07065e-05
TENT5B	0.791009	2.92457	61.741	1.83756e-06	5.24926e-05
TXNRD2	0.571728	4.40116	61.4757	1.8834e-06	5.34787e-05
COX7B	0.358575	7.15563	61.4294	1.89152e-06	5.3573e-05
PCCB	0.448932	5.44552	61.1897	1.93428e-06	5.44866e-05
PSRC1	0.436611	4.35088	61.2097	1.93067e-06	5.44866e-05
MPP1	0.536943	3.69262	60.9984	1.96918e-06	5.53598e-05
FOXF1	0.950149	5.02264	60.9364	1.98066e-06	5.55723e-05
AC079781.5	0.685082	5.69237	60.8828	1.99064e-06	5.57419e-05
ERRFI1	0.591873	5.25141	60.7734	2.01117e-06	5.62058e-05
ATP5IF1	0.288512	6.14414	60.7227	2.02078e-06	5.63015e-05
PCSK5	0.433376	4.49705	60.6775	2.02939e-06	5.63152e-05
CAVIN1	0.367952	9.66085	60.6691	2.03099e-06	5.63152e-05
ETV1	0.884927	2.18952	60.5638	2.05123e-06	5.66546e-05
RPL26L1	0.494317	3.78449	60.4282	2.0776e-06	5.71602e-05
NEK6	0.511768	5.9076	60.3757	2.08794e-06	5.73333e-05
PRICKLE2	0.632199	3.9201	60.2329	2.1163e-06	5.7788e-05
HAUS6	0.473634	5.53446	60.2308	2.11673e-06	5.7788e-05
ECHS1	0.314061	6.33614	60.248	2.11329e-06	5.7788e-05
MVK	0.566238	4.81203	60.0637	2.15051e-06	5.81653e-05
GALNT18	0.525518	3.21415	60.1137	2.14032e-06	5.81653e-05
PPIB	0.380617	9.46827	60.0977	2.14358e-06	5.81653e-05
RNH1	0.34024	7.19173	60.0609	2.15108e-06	5.81653e-05
EIF4E2	0.306791	6.20521	59.8838	2.18755e-06	5.88149e-05
SGCB	0.570381	6.74183	59.5657	2.25487e-06	6.02816e-05
CS	0.344156	7.30762	59.4782	2.2738e-06	6.06732e-05
KLF2	2.10991	1.7524	59.4325	2.28376e-06	6.08244e-05
COQ8B	0.465659	4.37207	59.4126	2.28811e-06	6.08259e-05
UQCRC1	0.321271	7.31469	58.8717	2.41015e-06	6.34746e-05
RUVBL2	0.358551	6.37288	58.7269	2.44404e-06	6.4129e-05
CEP57L1	0.524541	3.74709	58.5329	2.49036e-06	6.49511e-05
HK1	0.362596	7.57221	58.2586	2.55756e-06	6.61414e-05
UNC13D	0.97966	1.60931	58.1057	2.59591e-06	6.6846e-05
SLIRP	0.523399	5.34435	58.0851	2.60114e-06	6.6846e-05
S100A10	0.346062	8.76328	58.0265	2.61604e-06	6.70283e-05
SRD5A1	0.423242	5.57796	57.6142	2.72374e-06	6.90043e-05
AURKAIP1	0.366159	5.87822	57.266	2.81867e-06	7.08115e-05
MRPL4	0.324993	5.8402	57.1808	2.84248e-06	7.11575e-05
DAG1	0.353921	8.05753	57.1484	2.8516e-06	7.12597e-05
MX2	2.13189	6.70062	58.1698	2.87638e-06	7.16263e-05
YBX1	0.350747	8.83098	56.9154	2.91811e-06	7.21583e-05
THBS2	0.758494	9.01751	56.788	2.95524e-06	7.28223e-05
NUDT15	0.614719	5.54154	56.5105	3.03798e-06	7.43439e-05
ST3GAL2	0.415244	5.07974	56.476	3.04846e-06	7.44717e-05
MIR100HG	0.590006	5.89593	56.3157	3.09766e-06	7.52844e-05
GATB	0.352986	4.69922	56.1815	3.13955e-06	7.60415e-05
PPP1R14B	0.401616	6.03646	55.991	3.20012e-06	7.73458e-05
UQCRC2	0.282548	7.89499	55.9441	3.21523e-06	7.73458e-05
MTCH2	0.432842	6.73843	55.825	3.25401e-06	7.81459e-05
CYR61	0.511594	7.12745	55.7163	3.28988e-06	7.85272e-05
ESD	0.2826	7.19123	55.7252	3.28692e-06	7.85272e-05
CDK5R1	0.94046	0.940238	55.5806	3.33526e-06	7.92908e-05
DCAF15	0.388475	4.47931	55.5488	3.34597e-06	7.94123e-05
MRPS5	0.318018	5.90993	55.2455	3.45045e-06	8.13469e-05
SCARA3	0.275103	6.04531	54.9699	3.54859e-06	8.33829e-05
AKR1B10	0.791612	4.9939	55.8934	3.59183e-06	8.41201e-05
DUSP4	0.654278	4.4579	54.8259	3.60116e-06	8.41995e-05
STAMBP	0.320351	5.71418	54.7029	3.64676e-06	8.49852e-05
CFL2	0.60901	6.27755	54.6394	3.67056e-06	8.51567e-05
MYLK	0.495919	9.40154	54.6614	3.66227e-06	8.51567e-05
RAB30	0.710888	4.11588	54.4232	3.75293e-06	8.64639e-05
TXN	0.334351	9.29823	54.4051	3.75993e-06	8.64844e-05
AP002884.1	1.26378	2.13688	54.3088	3.79737e-06	8.7063e-05
IAH1	0.345088	5.51695	54.1	3.88004e-06	8.83863e-05
NDUFS3	0.409114	5.88562	53.9675	3.9336e-06	8.93193e-05
IDH3B	0.31982	6.22951	53.9125	3.95607e-06	8.96856e-05
GRK5	0.539493	4.79473	53.2007	4.26055e-06	9.567e-05
GALNT11	0.338222	4.90785	53.1054	4.30331e-06	9.63248e-05
CIAO2B	0.318962	5.53373	53.1093	4.30156e-06	9.63248e-05
POLE4	0.55066	4.77313	53.0864	4.31191e-06	9.63498e-05
TNC	0.842322	9.0886	53.8622	4.40712e-06	9.77222e-05
GAL3ST4	0.482322	3.70362	52.6567	4.51138e-06	9.9722e-05
PITRM1	0.343729	6.30289	52.5497	4.56273e-06	0.000100387
MPC1	0.590664	4.0242	52.5299	4.5723e-06	0.000100442
CNTN1	0.656684	4.64804	62.5962	4.64069e-06	0.00010116
SEC13	0.449576	7.28368	52.2817	4.69421e-06	0.000102169
XRCC6	0.40853	8.57834	52.1943	4.73803e-06	0.000102814
CCT8	0.326586	7.7837	52.1435	4.76371e-06	0.000103049
SPAG5	0.659815	6.01293	52.8528	4.89015e-06	0.000104824
NID2	1.03761	7.44743	51.6976	4.99605e-06	0.00010661
PTPRM	0.419191	6.00944	51.5237	5.09016e-06	0.000108455
LIMK2	0.321563	5.6482	51.4869	5.11036e-06	0.000108722
USP5	0.31521	6.58887	51.2209	5.25897e-06	0.000111215
PSMA7	0.442842	7.66024	51.1254	5.31349e-06	0.000112201
DIP2C	1.63167	4.8533	51.0323	5.36731e-06	0.000113001
AREG	1.14365	2.9989	51.8912	5.40761e-06	0.00011368
RPS6KB2	0.451742	4.90567	50.8502	5.47442e-06	0.000114707
POLR2L	0.545181	6.11701	50.7366	5.54241e-06	0.000115316
ATP5PB	0.334427	7.17417	50.7492	5.53481e-06	0.000115316
CPNE1	0.293807	7.20829	50.5301	5.6686e-06	0.000117596
ESPL1	0.580997	5.2495	50.4377	5.72606e-06	0.000117624
GBF1	0.40347	6.68444	50.4346	5.72803e-06	0.000117624
GHITM	0.341821	7.83136	50.3421	5.78631e-06	0.000118477
RPS27L	0.411967	6.90706	50.1719	5.89526e-06	0.000120187
MZT1	0.498509	4.98738	50.1092	5.93602e-06	0.000120671
PDCD5	0.304925	5.56885	50.1095	5.93583e-06	0.000120671
TROAP	0.580346	4.2579	49.9909	6.01381e-06	0.000122077
SLC7A11	0.833852	7.00669	50.8583	6.03481e-06	0.000122328
NDUFA7	0.339075	4.81095	49.7931	6.14638e-06	0.00012371
GNA12	0.305057	6.53038	49.7928	6.14665e-06	0.00012371
ANXA5	0.350635	9.59011	49.7259	6.19223e-06	0.000124274
RBM15	0.450513	3.98593	49.6999	6.21008e-06	0.000124322
AC010323.1	0.335007	4.8258	49.6863	6.21944e-06	0.000124322
FAM177A1	0.321326	5.44117	49.6841	6.22091e-06	0.000124322
WDR18	0.398883	5.27657	49.5417	6.31983e-06	0.00012559
OLFML2A	0.415606	5.18716	49.3847	6.43097e-06	0.000127021
TBRG4	0.342673	6.5608	49.3788	6.43519e-06	0.000127021
PEBP1	0.314601	7.67138	49.304	6.489e-06	0.000127876
SEC61G	0.317074	6.00017	49.2501	6.52809e-06	0.000128467
BASP1	0.343469	7.26815	49.2156	6.55321e-06	0.000128538
VDAC1	0.276841	7.95874	49.1194	6.62391e-06	0.000129454
ID2	0.573154	5.47499	48.7977	6.86684e-06	0.000133011
RAPH1	0.5981	4.90182	48.7124	6.93301e-06	0.000133651
RAB32	0.415111	5.56631	48.6777	6.96006e-06	0.000133991
MED27	0.5255	4.8095	48.5371	7.07117e-06	0.000135577
MOCS2	0.462075	5.43443	48.4298	7.1573e-06	0.000136673
CLTB	0.292032	6.1117	48.1283	7.4058e-06	0.000140708
PHB	0.357448	6.76041	48.0236	7.49442e-06	0.000141774
LAMC1	0.430414	9.7763	47.9487	7.55853e-06	0.000142416
MYO10	0.356847	7.11938	47.9566	7.55172e-06	0.000142416
HTT	0.289935	6.32926	47.891	7.60836e-06	0.000143165
SNCG	0.412459	4.98414	47.8208	7.6695e-06	0.000143966
ATOX1	0.343945	5.18789	47.7049	7.77164e-06	0.000145657
FDFT1	0.532306	7.78587	47.6484	7.82205e-06	0.000146215
NDUFAB1	0.439225	5.91319	47.4389	8.01213e-06	0.000148786
DHCR7	0.55982	6.55093	47.4343	8.03616e-06	0.000149037
AK1	0.608605	5.36377	47.3751	8.07098e-06	0.00014928
SLC20A1	0.577896	7.49321	47.4027	8.06541e-06	0.00014928
EMC1	0.316437	6.87047	47.2018	8.23361e-06	0.000151313
STOML2	0.345723	6.60538	47.1719	8.26206e-06	0.000151639
PDHB	0.331064	6.43733	47.1365	8.29583e-06	0.000151865
SF3B2	0.271389	7.79516	46.9614	8.46536e-06	0.000154769
LOXL1-AS1	0.514317	3.68727	46.8681	8.55735e-06	0.000156249
ALDH2	0.302638	5.69892	46.8505	8.57482e-06	0.000156366
PC	0.79374	4.84291	47.6087	8.62683e-06	0.000156911
ANXA2P2	0.443811	4.19924	46.6363	8.79081e-06	0.000159688
SNN	0.34191	5.27339	46.6058	8.82216e-06	0.000160053
PPP5C	0.294722	5.77175	46.5912	8.83714e-06	0.000160119
PSMB1	0.309489	7.59361	46.5115	8.91959e-06	0.000161035
TM4SF19	0.836211	0.900259	46.4624	8.97077e-06	0.000161508
COPG1	0.274922	7.65612	46.2888	9.1547e-06	0.000164402
PLK1	0.633481	6.0028	47.035	9.20707e-06	0.000164696
ABLIM1	0.38936	6.67927	46.2303	9.21756e-06	0.000164696
ATP6V1B2	0.300215	6.80194	46.235	9.21248e-06	0.000164696
FOPNL	0.327189	5.66673	46.1414	9.31419e-06	0.000166003
MN1	0.618665	3.30505	45.8941	9.58896e-06	0.000170686
CSRP2	0.396927	5.17403	45.8627	9.62452e-06	0.000171104
NCF2	0.507726	3.59535	45.6493	9.87019e-06	0.000174813
CHPT1	0.357986	5.03183	45.6598	9.85796e-06	0.000174813
RALA	0.271287	7.28939	45.6215	9.90274e-06	0.000175171
NDUFB4	0.256175	6.28892	45.525	1.00166e-05	0.000176215
CASP14	0.9796	1.10949	67.9033	1.01981e-05	0.000178391
SGTB	0.524577	4.34651	45.3064	1.02801e-05	0.000178505
SYNE3	1.41515	5.01296	45.2649	1.03311e-05	0.00017895
RTN4RL1	0.459174	2.98934	45.2007	1.04104e-05	0.000179229
MDH2	0.276553	7.64657	45.2093	1.03998e-05	0.000179229
TPGS2	0.332883	6.93697	45.1442	1.04809e-05	0.000180004
PRTFDC1	0.497445	4.01444	44.97	1.07014e-05	0.000182905
FNBP1L	0.296367	5.17248	44.9179	1.07685e-05	0.000183387
SDHA	0.262427	7.17214	44.9248	1.07595e-05	0.000183387
PRXL2C	0.334573	5.08895	44.8916	1.08025e-05	0.000183746
PNMA1	0.345985	5.20442	44.6982	1.10562e-05	0.00018694
PCDH7	0.484799	4.96799	44.661	1.11058e-05	0.000187555
RAB7B	0.71597	3.49375	44.3723	1.14996e-05	0.000193284
PSMA1	0.334507	7.42549	44.3425	1.15413e-05	0.000193754
HSH2D	0.542217	1.89086	44.2562	1.16625e-05	0.000195096
CD276	0.307226	7.36857	44.235	1.16925e-05	0.000195146
DDAH1	0.644042	6.46875	44.9604	1.17133e-05	0.000195254
TACC2	0.328274	5.29051	44.2099	1.17282e-05	0.000195273
RNF24	0.433658	5.83611	44.1187	1.18588e-05	0.000196616
PRPF8	0.296758	8.50941	44.1148	1.18644e-05	0.000196616
SUCLA2	0.520369	6.19134	44.0306	1.19866e-05	0.00019809
HSP90B1	0.354102	10.6401	43.9734	1.20704e-05	0.000198867
PTTG1	0.520349	6.25315	43.8881	1.21966e-05	0.000199872
TMEM65	0.360739	4.58893	43.8561	1.22443e-05	0.000199872
SCARB1	0.309392	5.60144	43.8719	1.22206e-05	0.000199872
HMGN5	0.593454	3.83938	43.7676	1.23774e-05	0.000201448
MTIF2	0.309822	5.36595	43.7636	1.23834e-05	0.000201448
LMAN2	0.261512	7.67677	43.6632	1.25367e-05	0.000203473
PIP4P2	0.473056	4.00633	43.5912	1.26478e-05	0.000204808
AC010463.1	0.265348	5.58164	43.4657	1.28442e-05	0.00020775
SULF1	0.499792	9.90856	43.2906	1.31241e-05	0.000211073
PRSS3	0.593265	2.0797	43.2793	1.31424e-05	0.000211128
BST2	1.07647	5.91698	45.7015	1.32819e-05	0.000212166
TUBG1	0.440237	6.0652	43.1952	1.32796e-05	0.000212166
ALDH3A2	0.395451	7.59982	43.1722	1.33174e-05	0.000212432
RTN4R	0.740345	1.6555	43.0332	1.35485e-05	0.00021473
PCBD1	0.35562	4.81257	43.0345	1.35462e-05	0.00021473
TXNRD1	0.483107	8.79657	42.9235	1.3734e-05	0.000216292
AHNAK2	0.411665	7.09975	42.9208	1.37387e-05	0.000216292
HNRNPL	0.353378	7.20506	42.943	1.37009e-05	0.000216292
ATP5MC3	0.309887	7.65498	42.954	1.36822e-05	0.000216292
PARK7	0.303202	7.34189	42.857	1.3848e-05	0.00021753
NID1	0.405501	8.21206	42.8252	1.39029e-05	0.000217909
CMAS	0.309188	5.72546	42.8311	1.38926e-05	0.000217909
PLEKHH1	0.636614	2.1018	42.7291	1.40703e-05	0.000219804
SYNE1	0.650776	5.51121	42.7149	1.40951e-05	0.000219948
TYRO3	0.363036	4.73441	42.5884	1.43193e-05	0.000222224
PTPN1	0.267228	6.30561	42.541	1.44043e-05	0.000223299
ORC3	0.349877	5.56065	42.5039	1.44714e-05	0.000224093
BDKRB2	0.42276	7.24856	42.4914	1.4494e-05	0.000224199
NDUFB2	0.470853	5.47659	42.3954	1.46693e-05	0.000226169
ITGB1BP1	0.377477	5.79021	42.4085	1.46453e-05	0.000226169
DSE	0.3155	6.84345	42.3967	1.46669e-05	0.000226169
MANCR	0.866721	1.2377	42.3619	1.47312e-05	0.000226877
NDUFB9	0.348945	6.07705	42.2852	1.48737e-05	0.000228574
MTSS1	1.67306	1.48942	42.2417	1.49552e-05	0.000229577
ANXA2	0.376107	10.5853	42.2241	1.49883e-05	0.000229629
PLPP4	1.90561	1.64277	42.1956	1.50422e-05	0.000230137
NDUFA12	0.282479	5.64611	42.179	1.50735e-05	0.000230147
BLOC1S6	0.303875	6.10557	42.1616	1.51066e-05	0.000230404
CDK2	0.308518	5.68962	42.1405	1.51468e-05	0.00023052
ME1	0.397412	6.38713	42.0142	1.539e-05	0.000233469
MANF	0.316948	5.60404	41.9343	1.5546e-05	0.000235584
ACSS2	0.651806	5.65787	42.5244	1.57185e-05	0.000237689
AP000721.1	0.361355	4.9474	41.8239	1.57648e-05	0.000238136
HSD17B10	0.54959	5.3579	41.7972	1.58181e-05	0.000238432
CCDC50	0.282413	6.90623	41.77	1.58727e-05	0.00023878
CARM1	0.260506	6.75505	41.769	1.58748e-05	0.00023878
TRIB3	0.548064	5.99989	41.5624	1.63331e-05	0.000244893
HYOU1	0.458022	7.01423	41.5564	1.63095e-05	0.000244893
NDUFS1	0.37486	6.9984	41.55	1.63228e-05	0.000244893
LYST	0.403637	5.9265	41.5008	1.64254e-05	0.000245239
ZFP64	0.266202	5.32809	41.5084	1.64094e-05	0.000245239
CPA4	1.86797	2.22763	41.988	1.67997e-05	0.000249513
MRPL40	0.304214	5.18097	41.2408	1.69801e-05	0.000251928
SLC25A22	0.285814	5.073	41.0746	1.73458e-05	0.000255746
SLC25A12	0.3406	5.16416	40.965	1.7592e-05	0.000258302
ASB9	0.694708	2.29188	40.7301	1.81333e-05	0.000264877
ADIRF-AS1	0.629229	2.97484	40.5477	1.85667e-05	0.000269757
DCPS	0.458903	3.88338	40.5257	1.86197e-05	0.000269757
MRPS24	0.38532	6.71708	40.534	1.85997e-05	0.000269757
HACL1	0.37181	3.82147	40.5269	1.86169e-05	0.000269757
PARP2	0.355708	5.02168	40.5308	1.86075e-05	0.000269757
GADD45GIP1	0.318262	5.79631	40.4242	1.88668e-05	0.000273059
HLA-DOB	0.863651	0.157226	40.276	1.92344e-05	0.000277155
SNRPE	0.273139	5.18473	40.2629	1.92672e-05	0.000277155
ABCG2	0.610733	4.59694	40.2014	1.94644e-05	0.000279141
SRPX	0.904048	4.30944	40.093	1.96998e-05	0.000281673
FAM72B	0.661671	2.06893	40.0927	1.97006e-05	0.000281673
ROMO1	0.307898	5.29572	40.0155	1.99006e-05	0.000283959
ITGA4	0.537141	6.43148	39.943	2.0134e-05	0.000286137
ABHD10	0.331598	5.29075	39.9155	2.01635e-05	0.00028627
PHF19	0.420902	5.46026	39.7124	2.07095e-05	0.000292226
MRPL39	0.331072	4.4899	39.7058	2.07274e-05	0.000292226
AKR1C2	1.26183	7.12313	47.3353	2.08804e-05	0.000293506
FTL	0.54425	11.3579	39.6268	2.09445e-05	0.000294115
FTH1P8	0.703847	4.58679	40.217	2.10258e-05	0.000294966
AP000311.1	0.238349	6.78238	39.5799	2.10748e-05	0.000295068
FAM72A	0.613565	2.2742	39.5104	2.12692e-05	0.000297083
MRPS15	0.321858	5.97064	39.4753	2.13683e-05	0.000298
NLN	0.382669	5.93681	39.368	2.16744e-05	0.000300609
DLAT	0.365946	5.99825	39.3651	2.16827e-05	0.000300609
RAP1GAP	0.640823	3.26608	39.3369	2.17639e-05	0.000301145
KDM1A	0.441023	9.11472	39.2967	2.18804e-05	0.000302462
MSN	0.296191	9.16836	39.1862	2.22043e-05	0.00030545
CDKN3	0.53809	4.86587	39.1213	2.23973e-05	0.00030744
SLC7A1	0.327864	7.91848	39.1038	2.24495e-05	0.000307628
COA6	0.505594	4.88956	39.0858	2.25036e-05	0.000308071
SPC24	0.477661	3.58358	39.0372	2.26502e-05	0.000309778
XKR8	0.528188	3.41198	39.0009	2.27601e-05	0.000310681
TAF5	0.364302	3.53881	38.9753	2.28383e-05	0.000311449
GFPT2	2.43653	3.41192	38.9262	2.29886e-05	0.000312456
PDIA5	0.473097	5.8303	38.9158	2.30207e-05	0.000312456
ATP5PF	0.343779	6.48134	38.9088	2.30421e-05	0.000312456
AKNA	0.367668	4.90917	38.8121	2.33428e-05	0.000315294
MED24	0.259092	5.87099	38.813	2.33398e-05	0.000315294
LAMTOR5	0.283888	5.8391	38.7765	2.34544e-05	0.000316501
CYP27B1	0.788403	3.62973	39.3369	2.35729e-05	0.000317193
NDUFB6	0.366354	5.48283	38.7412	2.35658e-05	0.000317193
MX1	0.80678	8.24969	39.2589	2.38155e-05	0.00031985
OPA1	0.345255	6.77349	38.4656	2.44569e-05	0.000326299
DHTKD1	0.323882	5.9881	38.3956	2.46894e-05	0.000329092
SNRPF	0.436151	5.65539	38.2614	2.51422e-05	0.00033387
AC013652.1	2.37711	1.39417	38.2517	2.51752e-05	0.000333996
CEP250	0.292471	5.64618	38.2185	2.52889e-05	0.00033519
ADAMTS15	0.874807	3.52281	38.1944	2.53715e-05	0.000335971
CDH13	0.258945	7.16248	38.0885	2.57393e-05	0.000340067
BABAM1	0.254508	6.05391	38.0823	2.57613e-05	0.000340067
MFN2	0.243995	7.35728	38.0778	2.57769e-05	0.000340067
BBIP1	0.493214	4.01524	38.0701	2.5804e-05	0.000340109
B4GALNT1	0.871352	3.01763	38.0606	2.58375e-05	0.000340234
MRPL37	0.244403	6.30966	38.0354	2.59262e-05	0.000341084
CKAP5	0.406112	7.67723	37.9984	2.60572e-05	0.00034249
OGDH	0.239076	7.22853	37.9764	2.61355e-05	0.000343201
CDK12	0.447794	6.6975	37.8229	2.6689e-05	0.000349821
ARHGEF3	0.297799	4.38211	37.7268	2.70424e-05	0.000353146
NUF2	0.5657	5.21784	37.7459	2.71793e-05	0.000354281
UAP1L1	0.498446	5.20977	37.5835	2.75794e-05	0.000357002
SLC15A3	0.827959	4.89829	37.5623	2.76599e-05	0.000357259
GLS	0.554713	7.30224	38.1118	2.77318e-05	0.000357861
TMEM14A	0.507793	4.5657	37.4598	2.80528e-05	0.000360689
CCDC51	0.333907	4.17427	37.363	2.843e-05	0.000364547
CSPG4	1.56147	6.8914	37.349	2.84848e-05	0.000364919
TMEM160	0.448751	3.51604	37.2817	2.87512e-05	0.000367667
UBASH3B	0.357371	5.58139	37.1314	2.93555e-05	0.000374046
URGCP-MRPS24	0.365237	6.7697	37.0931	2.95121e-05	0.000375394
PAG1	1.28864	3.84729	37.0806	2.95631e-05	0.000375677
SNRNP70	0.355324	6.71329	36.9884	2.99445e-05	0.000379842
CHN1	0.918394	6.63036	37.4091	3.04948e-05	0.000385099
UGDH	0.372382	6.19028	36.8678	3.04514e-05	0.000385099
TMEM106C	0.302179	6.36933	36.8612	3.04793e-05	0.000385099
PSMB7	0.279523	7.55703	36.7883	3.07912e-05	0.000388384
ADCY1	0.883389	1.90026	36.6823	3.12508e-05	0.000393244
PANX2	0.612501	3.32631	36.6473	3.14041e-05	0.000394473
PRELID1	0.297242	6.55381	36.6255	3.15004e-05	0.000395331
EML5	1.0236	1.63657	36.5793	3.17051e-05	0.000397197
PIGX	0.259336	4.91032	36.561	3.17863e-05	0.000397862
UBL5	0.278375	6.41589	36.5134	3.19993e-05	0.000399822
SLC1A4	0.44324	5.31375	36.4958	3.20786e-05	0.000400294
PABPC4L	0.75263	2.44555	36.4791	3.21539e-05	0.000400694
ABCB8	0.358546	4.56694	36.4103	3.24665e-05	0.000403961
USP18	0.795436	3.7159	36.3691	3.26558e-05	0.000405877
HSPA4L	0.77652	4.06269	36.8703	3.28287e-05	0.0004066
PBK	0.727329	5.63856	36.8893	3.27432e-05	0.0004066
MRPL38	0.262025	5.46379	36.3333	3.28207e-05	0.0004066
GANAB	0.245448	9.50394	36.3423	3.2779e-05	0.0004066
SCARB2	0.263895	8.41807	36.3202	3.28813e-05	0.000406896
CDC20	0.599397	6.55269	36.7762	3.32572e-05	0.000410829
ACLY	0.330478	8.54657	36.1311	3.37716e-05	0.000415734
AURKA	0.713583	6.0596	36.4887	3.46063e-05	0.000423212
HACD2	0.393848	6.78128	35.9641	3.45807e-05	0.000423212
SEM1	0.271642	6.3892	35.9504	3.46479e-05	0.000423212
VARS	0.449166	5.94564	35.8661	3.5066e-05	0.000426641
SKP1	0.279457	7.83575	35.8346	3.52236e-05	0.000427435
ATP1A1	0.276324	9.48224	35.7501	3.56501e-05	0.000431364
IMPA2	0.500464	4.71827	35.7207	3.58002e-05	0.000432137
AC002996.1	0.32527	4.24291	35.7188	3.58098e-05	0.000432137
AP2B1	0.301322	8.93379	35.6855	3.59803e-05	0.000433507
IFI44L	0.562055	6.38117	36.136	3.63476e-05	0.000436819
ERAL1	0.294959	5.586	35.5559	3.66536e-05	0.000440122
ITGB7	0.745175	1.02436	35.5085	3.69038e-05	0.000442751
ZNF670-ZNF695	0.634941	1.47815	35.4719	3.70977e-05	0.000443653
MRPL51	0.316803	6.57497	35.4824	3.70419e-05	0.000443653
TOMM34	0.240809	6.19925	35.4549	3.71883e-05	0.000443909
GDPD3	0.995387	0.672513	35.3978	3.74944e-05	0.000447187
MBNL2	0.395558	6.43568	35.3163	3.79368e-05	0.000451702
LSM4	0.2632	6.57686	35.303	3.80095e-05	0.000452078
TUFM	0.23581	7.8838	35.2489	3.83071e-05	0.000454203
GJA1	0.362449	8.52025	35.1765	3.87092e-05	0.000458587
KRT8	0.270229	8.61835	35.109	3.90884e-05	0.000462693
PRDX1	0.340855	9.35678	35.1025	3.91251e-05	0.000462741
TRIQK	0.424991	4.88683	35.0284	3.95472e-05	0.000467171
NME1-NME2	0.281418	8.95136	35.0251	3.95656e-05	0.000467171
ABHD4	0.366484	5.78235	34.9575	3.99552e-05	0.000470594
CCNB2	0.539858	5.7839	35.3748	4.04611e-05	0.000474974
THOC5	0.263034	5.1306	34.7837	4.09772e-05	0.000479443
GTF2H5	0.2821	4.72706	34.7764	4.10207e-05	0.000479556
GYS1	0.273106	6.10311	34.7616	4.11096e-05	0.000479804
FECH	0.515594	5.24714	34.7443	4.12131e-05	0.000480053
ATP5ME	0.304813	5.78108	34.7497	4.11807e-05	0.000480053
KIF22	0.381994	5.74987	34.6855	4.15677e-05	0.000483161
PSMD8	0.263431	6.85419	34.6442	4.18191e-05	0.000484889
AC005832.4	0.326609	5.6119	34.6123	4.20144e-05	0.000486358
PHLPP2	0.56577	4.26258	34.5972	4.21077e-05	0.000486982
ATP5PO	0.236497	7.42722	34.5505	4.2396e-05	0.000489176
ARHGAP29	0.338653	7.34006	34.5302	4.25224e-05	0.000490236
HIF1A	0.409164	8.6428	34.5179	4.25987e-05	0.000490716
AC018523.2	0.303572	7.43442	34.4352	4.31178e-05	0.000495488
IL20RB	0.377331	6.56784	34.3709	4.35268e-05	0.000498974
ALDH3A1	0.61115	5.2931	34.8534	4.35873e-05	0.000499241
LRRC49	0.585351	3.60424	34.2972	4.40011e-05	0.000502379
PHLDA1	0.532665	7.97086	34.78	4.40496e-05	0.000502527
ITGA6	0.535581	8.55069	34.555	4.47271e-05	0.000509026
AC100801.1	0.643336	1.60022	47.8255	4.51554e-05	0.000513077
OAZ2	0.231019	6.48285	34.1091	4.52378e-05	0.000513601
CTSV	0.29289	5.02372	34.0291	4.57765e-05	0.000519302
TOM1L2	0.277615	6.34805	33.9234	4.64985e-05	0.00052707
ST3GAL4	0.440744	5.17437	33.8436	4.70528e-05	0.000532927
ELOVL1	0.233515	6.78437	33.8043	4.73279e-05	0.000534505
AMIGO2	0.360855	6.47008	33.7892	4.74345e-05	0.000535111
IGF2R	0.284005	8.28287	33.7222	4.79099e-05	0.000539615
KDELC1	0.352099	4.50063	33.6713	4.82746e-05	0.00054236
TOMM70	0.247509	7.22002	33.5762	4.89644e-05	0.000548007
DPP9	0.333924	5.95401	33.5566	4.91083e-05	0.00054875
YIF1B	0.286389	5.31746	33.5505	4.9153e-05	0.000548818
DMXL2	0.460948	5.4292	33.5211	4.93695e-05	0.000550367
CPT2	0.294481	5.15726	33.4759	4.97049e-05	0.000552801
LAMP1	0.281483	9.2573	33.4444	4.99403e-05	0.000554984
DMTN	0.489858	2.73712	33.3997	5.02755e-05	0.000558271
AL662797.1	0.93067	0.89625	33.2902	5.11093e-05	0.000564644
CRYZ	0.385063	5.40983	33.2687	5.12745e-05	0.000565376
CKAP4	0.30597	9.256	33.1939	5.18555e-05	0.000571338
RNF14	0.299425	5.40251	33.1163	5.24662e-05	0.000576993
SKIV2L	0.245387	5.43569	33.091	5.26663e-05	0.000578472
AC000120.2	0.608647	1.53023	33.0726	5.28134e-05	0.000578742
CHEK1	0.378603	5.3826	33.081	5.27466e-05	0.000578742
PPP2R2B	0.536786	3.65295	32.9064	5.41588e-05	0.000590289
CLCN4	0.708619	1.09744	32.8877	5.43123e-05	0.000591045
HUWE1	0.345086	8.39414	32.8802	5.43742e-05	0.000591045
RECQL	0.333429	6.2335	32.8777	5.4395e-05	0.000591045
DCXR	0.357746	4.18734	32.8702	5.44571e-05	0.000591266
LMO7	0.355957	7.7158	32.8236	5.48436e-05	0.000593695
AKR1C3	0.755566	5.90162	33.2723	5.49062e-05	0.000593868
DUSP14	0.335641	5.74783	32.8046	5.50022e-05	0.000593998
RFC2	0.317144	5.09283	32.6943	5.59324e-05	0.000603584
STK17B	0.524005	4.88242	32.6368	5.64252e-05	0.000608439
NDUFA1	0.252571	6.71926	32.622	5.65525e-05	0.000609348
DTD1	0.345062	5.112	32.5369	5.72922e-05	0.000616203
EIF3I	0.248834	7.62278	32.5362	5.7299e-05	0.000616203
INPP4A	0.336329	4.99886	32.5082	5.75448e-05	0.00061816
TRAF3IP2	0.459372	5.68592	32.4685	5.78953e-05	0.000620654
FH	0.332116	6.89821	32.4199	5.83276e-05	0.000624202
KIFAP3	0.259147	5.50749	32.344	5.9011e-05	0.000630563
TUBB	0.436262	10.1631	32.3147	5.92768e-05	0.00063245
ZFYVE26	0.264269	5.38818	32.2764	5.9627e-05	0.000634752
CXCL1	0.534759	7.29307	32.2392	5.9969e-05	0.000635528
PVR	0.320608	5.19352	32.2573	5.98026e-05	0.000635528
NDUFS8	0.311259	5.70109	32.2509	5.98616e-05	0.000635528
PTGR1	0.277037	6.80673	32.2399	5.99628e-05	0.000635528
OSGIN1	0.76511	3.21694	32.1275	6.11186e-05	0.000644818
AFAP1L2	0.271976	5.78664	32.1196	6.1085e-05	0.000644818
RAET1L	0.951956	1.01649	44.3641	6.15233e-05	0.000648604
KRT3	0.967353	0.715454	32.0536	6.17111e-05	0.000649617
PLOD3	0.262373	7.50693	32.0374	6.18653e-05	0.000650757
PSMD14	0.437504	6.68093	31.9841	6.23776e-05	0.000655659
MAN2B2	0.246699	6.54433	31.9776	6.24405e-05	0.000655834
RBM28	0.304388	4.87591	31.9598	6.26123e-05	0.000657151
EIF5A2	0.345273	4.32138	31.9401	6.28044e-05	0.000657409
PCYT2	0.345973	5.10409	31.8929	6.32653e-05	0.000661066
MMS19	0.271093	6.18794	31.871	6.34809e-05	0.00066283
TXNRD3	0.363955	3.683	31.8369	6.3818e-05	0.00066537
UROD	0.272441	5.9609	31.7189	6.49991e-05	0.000676191
PDHX	0.323057	5.30719	31.6585	6.56146e-05	0.000681594
QDPR	0.337193	4.21705	31.5893	6.63262e-05	0.000687976
POLH	0.564786	4.26615	31.5778	6.64455e-05	0.00068871
RDH16	0.816717	0.80032	31.5552	6.66809e-05	0.00069014
PLCD3	0.259979	6.57957	31.5165	6.70855e-05	0.000693314
IL36RN	1.06986	0.759282	31.4787	6.74839e-05	0.000696923
NDUFA8	0.251278	5.85586	31.4141	6.81699e-05	0.000702908
CDK6	0.401137	6.843	31.3698	6.86453e-05	0.000706857
HSPE1	0.480632	6.41396	31.728	6.87831e-05	0.000707762
ATP5MPL	0.245921	6.05957	31.3297	6.9079e-05	0.000709776
COQ3	0.436277	3.99194	31.3121	6.92702e-05	0.000711224
TADA3	0.273033	6.41059	31.3071	6.93247e-05	0.000711268
PGF	1.01433	1.84808	31.2789	6.96333e-05	0.000712993
FIS1	0.265667	5.83962	31.2688	6.97444e-05	0.000712993
NAV2	0.540718	4.71472	31.2621	6.98178e-05	0.000713229
PSMD3	0.353116	7.64845	31.2381	7.00818e-05	0.000715379
FGFR4	0.842086	0.726281	31.2013	7.04887e-05	0.000716981
BOLA3	0.345973	3.81428	31.2028	7.04726e-05	0.000716981
SNX10	0.79581	0.609118	42.8585	7.08323e-05	0.000718413
DDX39B	0.243166	7.54108	31.1777	7.07515e-05	0.000718413
TBCA	0.234833	6.23167	31.1709	7.08273e-05	0.000718413
SLC25A5	0.217026	8.34501	31.1303	7.12831e-05	0.000721436
ATP6V1G2-DDX39B	0.243463	7.54174	31.0937	7.16963e-05	0.0007251
HPF1	0.336758	4.43896	31.0874	7.17675e-05	0.000725302
NRAS	0.33688	6.48141	30.9583	7.32488e-05	0.000738167
C8orf33	0.268696	5.23745	30.8839	7.41175e-05	0.000745331
CLPB	0.48297	4.01928	30.8681	7.43034e-05	0.00074667
FREM2	0.511771	2.59864	35.0284	7.50454e-05	0.000751462
NDUFC1	0.368367	4.82419	30.6789	7.65757e-05	0.000762474
HS6ST2	0.98221	0.854598	41.929	7.74287e-05	0.000769768
STEAP2	0.530704	3.13583	30.606	7.74712e-05	0.000769768
PRDX3	0.312132	7.55142	30.6003	7.75426e-05	0.000769938
HERPUD1	0.331382	6.23978	30.5571	7.80789e-05	0.000773581
CCDC58	0.311998	4.1193	30.5614	7.8026e-05	0.000773581
INO80C	0.311549	3.88306	30.5489	7.81825e-05	0.000773581
TBCD	0.263642	5.73833	30.5626	7.80102e-05	0.000773581
YEATS2	0.316408	6.55942	30.4921	7.88958e-05	0.000779655
MAMDC2	0.513946	4.23814	30.4163	7.98611e-05	0.000788538
DDOST	0.22553	8.90867	30.4089	7.99557e-05	0.000788922
NOMO1	0.265234	5.84302	30.4001	8.00688e-05	0.000789488
ARMC1	0.39718	5.57428	30.3178	8.1134e-05	0.00079888
SLC20A2	0.29266	5.97418	30.3119	8.12116e-05	0.000799088
C5orf34	0.604459	3.05998	30.3061	8.1288e-05	0.000799285
HINT3	0.270212	6.10799	30.2961	8.14185e-05	0.000800013
LRP1	0.36526	9.78003	30.2535	8.19785e-05	0.000803844
NME2	0.25796	8.77326	30.2347	8.22272e-05	0.00080528
UQCRFS1	0.270679	6.53351	30.2137	8.25058e-05	0.000806323
ABCC1	0.22861	6.84988	30.2087	8.25728e-05	0.000806323
CALM3	0.218865	8.4301	30.2122	8.25259e-05	0.000806323
SNRPB2	0.231476	5.97401	30.1815	8.29354e-05	0.000809305
UBE2SP1	0.663789	0.586956	30.1656	8.31493e-05	0.000810834
CD70	0.441131	4.7915	30.1229	8.3725e-05	0.000814207
TRMT112	0.210067	6.23419	30.1092	8.39106e-05	0.000814583
SARS2	0.34361	3.67159	30.085	8.42384e-05	0.000816766
ACAP3	0.304393	5.09488	30.0772	8.43458e-05	0.000816766
MINOS1	0.350496	5.63797	30.0584	8.4602e-05	0.000818243
KIAA1549L	0.591224	4.26604	29.9807	8.56734e-05	0.000827476
TBCE	0.269801	5.34379	29.9292	8.63923e-05	0.000832716
C1QBP	0.341991	7.60075	29.8995	8.68098e-05	0.000836171
CKAP2L	0.469298	5.74874	29.8949	8.70196e-05	0.000837054
FOXM1	0.507608	6.68177	30.2569	8.72814e-05	0.000839003
PINK1	0.303507	6.35038	29.8548	8.74436e-05	0.000839992
SPSB1	0.304717	4.82726	29.7713	8.86392e-05	0.000849749
HDGF	0.264355	8.93221	29.752	8.89186e-05	0.000851851
ZNF114	0.803024	0.331421	29.727	8.9282e-05	0.000854755
CCBE1	0.439506	5.22448	29.6913	8.98042e-05	0.000858015
PYM1	0.281269	4.71346	29.6933	8.97752e-05	0.000858015
SELENOI	0.428331	5.8597	29.6471	9.0455e-05	0.000862488
GPR37	0.371677	2.81852	29.567	9.16479e-05	0.000870888
AGTPBP1	0.324166	4.59655	29.5596	9.17592e-05	0.000870888
SNCA	0.379726	3.78996	29.5434	9.20024e-05	0.000872545
DARS2	0.429675	6.18271	29.5321	9.21724e-05	0.000873573
COL4A3BP	0.322097	5.84841	29.472	9.30854e-05	0.000879435
COPS8	0.253707	5.8404	29.471	9.31013e-05	0.000879435
DLST	0.236951	6.93726	29.3976	9.42302e-05	0.000887523
L1CAM	1.63682	6.01934	29.3711	9.46414e-05	0.00088983
AC104109.3	0.275491	6.45568	29.3399	9.51289e-05	0.000893229
RNASEH2A	0.314104	5.55058	29.2656	9.63003e-05	0.000903031
TRMT1L	0.333976	5.39829	29.2298	9.68711e-05	0.000906583
BIRC5	0.541566	5.74109	29.5926	9.70937e-05	0.00090687
HSPD1	0.348742	8.66273	29.219	9.7044e-05	0.00090687
PSMD7	0.279812	6.99899	29.1876	9.75485e-05	0.000909988
RCC1L	0.259799	5.98187	29.1832	9.76203e-05	0.000909988
MYBL2	0.474004	5.19282	29.1815	9.78061e-05	0.000910019
LRRC59	0.349148	7.55145	29.1717	9.78064e-05	0.000910019
COBLL1	0.242087	6.28052	29.171	9.78163e-05	0.000910019
EIF5A	0.315939	8.6702	29.1543	9.80879e-05	0.000911947
MDC1	0.320557	5.17535	29.0484	9.98222e-05	0.000925122
B4GAT1	0.375447	4.99438	29.0222	0.000100258	0.000928468
MMP16	0.792239	3.41492	28.9788	0.000100981	0.000934557
HMGN1	0.23573	6.78554	28.9546	0.000101389	0.000937712
TACO1	0.388758	4.34874	28.9434	0.000101578	0.000938851
APLP1	0.911747	2.51484	28.9316	0.000101777	0.000940081
MACF1	0.361891	7.8067	28.9188	0.000101994	0.000940831
SPRYD7	0.359916	3.80994	28.7028	0.000105735	0.00097031
TRIM36	0.540365	1.86064	28.6296	0.000107039	0.000981006
FGD6	0.348697	5.56267	28.5661	0.000108184	0.00099022
PSMD2	0.448942	8.23227	28.5307	0.000109002	0.000993338
AC253536.7	0.258387	5.11321	28.5255	0.000108923	0.000993338
DDT	0.258387	5.11321	28.5255	0.000108923	0.000993338
AC005833.1	0.293883	6.09301	28.4912	0.000109553	0.000995677
BUB1	0.654524	5.77894	28.7681	0.000111088	0.00100704
AMZ2	0.277904	6.09654	28.3894	0.000111446	0.00100873
SPIRE1	0.276476	5.4166	28.3872	0.000111487	0.00100873
NCOA7	0.361458	7.559	28.3786	0.000111649	0.00100954
PPP2R2C	0.869431	0.378919	28.3441	0.000112301	0.00101285
CRIPT	0.316218	4.16756	28.3235	0.00011269	0.00101507
UBAC2-AS1	0.645924	0.486077	28.3145	0.000112863	0.00101534
CIAO2A	0.28521	5.60805	28.285	0.000113426	0.00101911
RAF1	0.237411	6.54643	28.2578	0.000113948	0.00102315
PHLDB2	0.345328	6.52934	28.2175	0.000114727	0.00102949
SLC47A2	0.767518	0.895556	31.8321	0.000115116	0.00103144
FIGN	0.735315	2.63345	28.1879	0.000115303	0.00103144
PRADC1	0.550883	2.93261	28.199	0.000115087	0.00103144
KIF2C	0.499578	6.09454	28.5351	0.000115453	0.00103144
PITPNM2	0.289704	4.31605	28.1836	0.000115389	0.00103144
SNRPC	0.274046	6.098	28.1841	0.000115379	0.00103144
C19orf70	0.268845	5.09715	28.1727	0.000115601	0.00103211
FSBP	0.529719	3.3126	28.1073	0.000116889	0.00104229
LAMC2	0.391657	8.39783	28.1023	0.000116988	0.00104252
STPG1	0.414566	3.51659	28.0651	0.00011773	0.00104847
HSPBP1	0.344767	4.88544	28.0431	0.000118172	0.00105175
MRPL23	0.281319	4.7241	28.0184	0.000118667	0.00105483
CCDC88A	0.34586	6.07034	27.9996	0.000119047	0.00105688
SH3RF2	0.387538	4.30217	27.9932	0.000119179	0.00105738
SPAG7	0.246437	5.38078	27.9696	0.000119658	0.00106062
ECE1	0.200043	8.11333	27.9542	0.000119971	0.00106242
NFS1	0.270813	5.33197	27.9427	0.000120208	0.00106385
COQ2	0.409722	4.07352	27.8961	0.000121166	0.00107099
NAAA	0.302269	4.21497	27.8881	0.000121332	0.00107179
MRPL21	0.247413	4.78246	27.8772	0.000121558	0.00107311
STRIP2	0.285751	4.86744	27.8674	0.00012176	0.00107379
PPP1R14BP3	0.507724	2.07716	27.8584	0.000121947	0.00107388
NAXE	0.281615	5.95128	27.8613	0.000121888	0.00107388
PIP4K2A	0.267495	5.54901	27.8271	0.000122601	0.0010783
NNMT	1.57873	6.94164	27.9951	0.000123243	0.00108126
LRFN4	0.328173	4.68742	27.8001	0.000123169	0.00108126
TRAM2	0.333228	7.5608	27.7678	0.000123851	0.00108391
COL17A1	0.33657	8.63132	27.7611	0.000123992	0.00108447
PAICS	0.267554	7.3952	27.7552	0.000124119	0.00108491
HDHD5	0.266958	5.31309	27.7411	0.000124419	0.00108552
NDUFS4	0.219035	5.80699	27.7438	0.00012436	0.00108552
ZNF695	0.544461	1.79273	27.7028	0.000125238	0.001092
PBX2	0.231624	5.90529	27.6739	0.000125859	0.00109405
MRPL18	0.24585	5.77096	27.6687	0.000125972	0.00109436
ZCRB1	0.249822	5.69773	27.6646	0.00012606	0.00109445
SNAPC1	0.291674	5.13628	27.6281	0.000126852	0.00110066
FNIP2	0.457105	3.77624	27.6179	0.000127074	0.00110139
HMGB2	0.434861	6.96868	27.6225	0.00012717	0.00110139
SPINK5	0.552909	2.45378	36.9968	0.00012788	0.00110618
WDR47	0.266526	5.46947	27.5697	0.000128131	0.00110701
SSRP1	0.285884	7.4488	27.5341	0.000128919	0.00111178
PAK4	0.216248	5.13274	27.509	0.000129477	0.00111574
AL109827.1	0.241789	5.37279	27.484	0.000130036	0.00111801
KATNB1	0.29079	4.57048	27.4596	0.000130584	0.00112085
DCTN3	0.236666	5.30282	27.4588	0.000130604	0.00112085
NDUFA9	0.291824	6.40325	27.4377	0.000131079	0.00112289
THSD1	0.625027	3.18248	27.4141	0.000131613	0.00112678
HACD1	0.485806	4.83422	27.3681	0.000132663	0.00113304
PRDM4	0.215116	5.59712	27.3433	0.000133233	0.00113653
FAM72D	0.644792	0.901958	27.291	0.000134445	0.00114411
NFE2	0.796575	1.63266	27.2776	0.000134758	0.0011454
UHRF1BP1L	0.370091	5.145	27.2806	0.000134688	0.0011454
ABCC3	0.313559	5.65945	27.1732	0.00013722	0.00116354
TPX2	0.451271	7.49313	27.3312	0.00013947	0.00117822
SF3B6	0.206854	6.77766	27.0771	0.000139533	0.00117822
NME1	0.516561	6.58091	27.4007	0.000139734	0.00117921
RPAP1	0.265545	5.07881	27.0572	0.000140018	0.0011802
LOXL2	0.463569	9.69852	27.0392	0.000140457	0.0011832
LRPAP1	0.27995	6.93745	27.0236	0.00014084	0.00118571
ARL5B	0.397354	5.89946	26.9638	0.000142318	0.00119674
TICRR	0.411413	4.4173	26.9205	0.000143397	0.00120367
AMMECR1	0.350836	4.84925	26.8362	0.00014553	0.00121868
KIAA1324	0.934063	0.76461	26.8273	0.000145757	0.00121987
EMD	0.22129	5.90432	26.8192	0.000145963	0.00122087
PLCD4	1.67564	1.09751	26.8019	0.000146406	0.00122241
FAM162A	0.318973	6.10045	26.766	0.000147332	0.0012287
LGALSL	0.455756	2.96311	26.7597	0.000147495	0.00122933
PDIA6	0.235541	9.28278	26.7289	0.000148294	0.00123526
STON2	0.438015	3.07664	29.9904	0.000149517	0.00124325
LAMP3	0.605609	0.793626	26.628	0.000150949	0.00125223
TMEM64	0.36249	5.02666	26.6016	0.000151655	0.00125587
LONP1	0.358469	6.49879	26.5808	0.000152211	0.00125827
GALNT5	0.374981	6.89756	26.5553	0.000152897	0.00126321
CLTC	0.290605	9.15376	26.5472	0.000153116	0.00126428
CALHM2	0.322659	5.3094	26.5389	0.000153341	0.0012654
GOLGA2	0.257448	7.39669	26.531	0.000153555	0.00126642
PELO	0.206205	5.53769	26.5074	0.000154197	0.00126951
AL392086.3	0.663353	0.743568	26.4773	0.00015502	0.0012729
TC2N	0.826865	0.546235	26.4367	0.000156138	0.00127827
NCS1	0.26311	6.0555	26.4357	0.000156164	0.00127827
PHGDH	0.376078	7.41365	26.4051	0.000157013	0.00128212
HIRIP3	0.306381	3.97424	26.4025	0.000157086	0.00128212
SPRR1B	1.33924	0.545792	35.6194	0.000158158	0.00128609
KRT6A	0.541136	9.08965	26.6806	0.00015819	0.00128609
PDE7A	0.415163	3.81766	26.3599	0.000158276	0.00128609
HAX1	0.223077	6.25375	26.3348	0.000158983	0.00129017
MLLT11	0.487365	5.10522	26.3321	0.000159291	0.00129192
EGLN2	0.282103	5.54116	26.2694	0.000160841	0.00130287
CAMK1	0.405582	3.50782	26.2453	0.000161531	0.00130602
UQCC2	0.2707	4.97965	26.2143	0.000162423	0.00131133
MIF	0.307565	7.8803	26.1869	0.000163218	0.00131549
AC098864.1	0.85059	1.25711	26.1577	0.000164069	0.00132085
HIVEP3	0.39307	3.14106	26.1123	0.000165404	0.00132857
RPN2	0.226236	9.19631	26.1089	0.000165507	0.00132865
MTHFD2	0.272299	6.86782	26.0543	0.000167127	0.00133938
NPM1	0.254602	9.43393	26.0467	0.000167356	0.00134046
SLC6A2	1.12896	0.790819	34.5377	0.000167654	0.00134132
KIAA0895	0.288938	4.20123	26.0193	0.000168177	0.00134475
RAD54B	0.490037	3.614	25.9857	0.000169192	0.0013521
ANAPC11	0.226677	5.38988	25.9763	0.000169476	0.00135361
COMMD7	0.274857	5.0256	25.9176	0.000171269	0.00136639
FMNL2	0.30463	5.75769	25.8987	0.000171851	0.00136949
CDC20P1	0.492604	2.2586	25.8901	0.000172118	0.00137085
ATG4D	0.290723	4.42982	25.8868	0.000172221	0.0013709
ARHGAP21	0.322847	6.92915	25.86	0.00017305	0.00137673
PPP1R3C	1.30217	4.74842	25.8953	0.000174827	0.00138774
RRM1	0.322461	7.07508	25.7856	0.000175383	0.00139047
SEPSECS	0.308684	3.60002	25.7722	0.000175808	0.00139241
SNF8	0.2464	5.70839	25.7688	0.000175912	0.00139246
CPSF1	0.262067	5.94992	25.7487	0.000176551	0.00139673
AC008982.1	0.229275	6.33605	25.7384	0.000176879	0.00139855
MRPS22	0.214076	5.86937	25.6989	0.000178147	0.00140778
TGDS	0.316484	4.00016	25.693	0.000178334	0.00140848
ANAPC15	0.346492	4.54428	25.6446	0.000179901	0.00141848
ANKRD33B	0.606472	4.6295	25.9441	0.000180022	0.00141865
TBC1D19	0.46899	3.27339	25.6326	0.00018029	0.00141997
MBTPS2	0.313354	5.52867	25.6213	0.000180659	0.00142208
CCT7	0.255466	7.99706	25.6021	0.000181289	0.00142546
AP000350.4	0.30904	7.74853	25.5721	0.000182274	0.00143162
GNL2	0.214952	5.91497	25.5388	0.000183378	0.00143824
PHPT1	0.242321	5.65812	25.4605	0.000186004	0.00145688
TMEM200A	0.72584	3.34402	25.4568	0.000186128	0.00145704
VEPH1	1.49661	4.31671	25.348	0.000189848	0.00147962
KALRN	0.599173	2.74465	25.3437	0.000189997	0.00147997
EEF1A2	0.315928	4.66046	25.2951	0.000191686	0.00148985
IBTK	0.297601	6.79859	25.2568	0.000193031	0.00149293
NHP2	0.2214	5.5693	25.2246	0.000194172	0.00150013
YARS2	0.302116	4.41108	25.1944	0.000195246	0.00150595
ATPAF1	0.200597	5.70983	25.172	0.000196048	0.00151132
COQ5	0.250067	5.34275	25.1617	0.000196416	0.00151251
AL161431.1	0.835463	1.68327	25.1505	0.000196819	0.00151363
PSMD13	0.30345	7.05101	25.1491	0.000196872	0.00151363
AURKB	0.371385	5.60096	25.142	0.000197127	0.00151389
UBR4	0.320199	7.81548	25.1419	0.00019713	0.00151389
DNAJC19	0.341682	4.24636	25.1346	0.000197394	0.00151497
PEX3	0.361773	4.88512	25.1291	0.000197595	0.001515
NDUFV1	0.232735	6.62424	25.1187	0.000197973	0.00151708
EREG	1.1655	6.5387	26.2594	0.000198108	0.00151729
TIMP4	3.0305	0.278528	25.0677	0.000199832	0.00152802
SLC25A3	0.234442	8.73125	25.0491	0.000200517	0.0015316
UBE2M	0.262738	5.85679	25.0343	0.00020106	0.0015341
FXR2	0.203982	5.90726	24.9899	0.000202707	0.00154168
HMGA2	0.449427	5.67136	24.964	0.00020396	0.00155038
HSP90AB1	0.251942	10.2268	24.9471	0.000204311	0.00155221
ACYP1	0.364102	3.55428	24.9346	0.000204784	0.00155414
BISPR	0.573178	1.67533	24.8811	0.000206814	0.00156507
GAS2L3	0.72193	2.93956	25.0849	0.000207129	0.00156607
ASPH	0.329343	9.36832	24.8132	0.000209422	0.00158172
MDH1	0.204028	7.76299	24.81	0.000209543	0.00158179
KNSTRN	0.45726	5.5421	25.0885	0.000209867	0.00158265
NOC2L	0.255014	6.11968	24.7406	0.000212252	0.00159628
CISD1	0.300537	5.31428	24.6925	0.000214152	0.00160693
HMBS	0.236353	4.87391	24.701	0.000213815	0.00160693
CCDC171	0.781297	0.920982	24.6527	0.000215738	0.00161501
PRDX6	0.216518	8.87707	24.652	0.000215768	0.00161501
SLC25A43	0.206549	5.55858	24.6216	0.000216988	0.00162328
FGFRL1	0.445345	4.02405	24.6119	0.00021738	0.00162443
MIB1	0.388933	6.64548	24.6093	0.000217484	0.00162443
BRD8	0.233969	5.89051	24.6142	0.000217287	0.00162443
MAPK6	0.266351	6.95034	24.5478	0.000219986	0.00163966
SKA1	0.506093	4.02604	24.516	0.000221296	0.00164712
NCAPD3	0.385457	5.94436	24.515	0.000221337	0.00164712
SNRNP25	0.464885	4.02125	24.5094	0.000221565	0.00164736
NEDD4	0.353628	6.98247	24.5086	0.000221601	0.00164736
AFAP1L1	0.53161	3.36357	24.4801	0.000222778	0.00165351
GLO1	0.20392	7.51031	24.4545	0.000223848	0.00165797
MAN1B1	0.216981	7.18124	24.4442	0.000224277	0.00165942
STBD1	0.456521	3.46911	24.4124	0.000225614	0.00166583
GFOD1	0.326663	3.37072	24.4159	0.000225467	0.00166583
C3orf67	0.4974	1.86879	24.362	0.000227747	0.00167805
ISCU	0.245495	6.45491	24.3535	0.00022811	0.00167901
SAC3D1	0.335946	3.59287	24.3464	0.000228415	0.00168038
MRPL12	0.257906	5.81831	24.3317	0.000229042	0.00168238
PEG10	0.7169	4.66503	24.5693	0.000230741	0.00169134
ARHGAP19	0.320733	5.07069	24.2807	0.000231244	0.00169416
PLD6	0.663026	1.69751	24.2536	0.000232422	0.00170102
CCNA2	0.61449	6.04958	24.5073	0.000233389	0.00170634
PFKM	0.235918	6.78653	24.2238	0.000233725	0.00170792
UGT8	0.320914	4.34109	26.9866	0.00023524	0.00171721
FAM83G	0.349332	5.55203	24.1791	0.000235697	0.00171967
GPD1L	0.290356	4.24996	24.167	0.000236235	0.00172191
CRYZL2P	0.545622	2.71308	24.1563	0.00023671	0.00172351
SMARCA4	0.195737	6.83608	24.157	0.00023668	0.00172351
GARS	0.320667	8.23839	24.1451	0.000237209	0.00172625
PKP1	0.315144	8.67115	24.1087	0.000238842	0.00173433
PAAF1	0.31757	4.27264	24.0417	0.000241878	0.00175124
TIPRL	0.220241	6.76639	24.0225	0.000242757	0.00175581
AFG3L2	0.215853	6.02107	24.0196	0.000242891	0.00175588
TMEM56	0.519764	3.16906	24.0148	0.000243112	0.00175658
TGFBR3	1.04707	5.17141	24.2708	0.000243819	0.00176016
TXNDC5	0.312868	8.49538	23.9905	0.000244229	0.00176016
CARD10	0.261559	5.08356	23.9436	0.000246404	0.00177414
NUDCD2	0.254958	4.96945	23.9368	0.000246722	0.00177542
LDHB	0.29035	8.79526	23.931	0.000246992	0.00177646
TPRG1	0.959276	2.16921	24.1931	0.000247364	0.00177689
TRAPPC1	0.220842	6.42619	23.9253	0.000247259	0.00177689
NMRAL2P	0.46563	3.45769	23.9183	0.000247587	0.00177713
BLOC1S5-TXNDC5	0.307852	8.49553	23.9006	0.00024842	0.00178113
PTGES3	0.220764	8.42156	23.8985	0.000248521	0.00178113
DDX49	0.288962	4.98879	23.8433	0.000251133	0.00179803
NMNAT2	0.722535	2.29183	23.8224	0.000252131	0.00180335
INTS6	0.305149	5.50001	23.7686	0.000254725	0.00181915
NQO2	0.264366	4.39181	23.7487	0.000255693	0.00182423
LINC00707	0.626071	1.48274	23.7408	0.000256073	0.0018251
MRPL28	0.237438	6.0905	23.7419	0.00025602	0.0018251
ARSB	0.679027	4.61466	23.6897	0.00025892	0.00184354
SEMA3C	0.630624	7.23869	23.8448	0.000263988	0.00187397
COX15	0.204737	5.68654	23.5242	0.000266887	0.00189171
AC011455.2	0.30121	3.94539	23.4664	0.000269858	0.00191013
DDX54	0.200286	5.83928	23.4658	0.000269891	0.00191013
RAD51AP1	0.499608	4.70107	23.6838	0.000272104	0.00192291
AC010197.2	0.289082	8.35085	23.4102	0.000272785	0.00192677
DYNLT3	0.282999	4.99821	23.3803	0.000274357	0.00193497
RAB4B-EGLN2	0.257525	5.7945	23.3185	0.000277641	0.00195327
OXCT1	0.363929	5.01323	23.3023	0.00027851	0.00195842
GRHPR	0.203529	6.27482	23.2524	0.000281204	0.00197638
YARS	0.256635	7.02522	23.2441	0.000281655	0.00197856
PAPPA	0.889261	6.38641	23.4891	0.000282308	0.00198142
MRPS7	0.297426	5.73768	23.2263	0.000282621	0.00198142
PRPS1	0.249985	5.61006	23.1753	0.000285421	0.00199655
SHKBP1	0.196823	5.79306	23.1672	0.000285869	0.00199826
ARHGAP25	0.581576	1.11193	23.1031	0.000289442	0.00202025
AP2M1	0.20083	8.89512	23.0878	0.000290302	0.00202326
MAD2L2	0.27474	4.60555	23.0666	0.000291497	0.00202959
CCNB1	0.551236	6.93932	23.3169	0.000291696	0.00202998
SEC61B	0.224421	6.50138	23.0436	0.000292799	0.00203566
S100A2	0.275366	8.08876	23.0384	0.000293095	0.00203572
TTBK2	0.399501	5.2019	23.0121	0.000294596	0.00204514
NR1H3	0.327446	3.81978	22.9941	0.000295627	0.00205029
PFDN1	0.213484	5.68221	22.9866	0.000296059	0.00205128
HNRNPA2B1	0.379122	9.94029	22.9745	0.000296756	0.00205409
NEU3	0.353891	3.69389	22.9749	0.000296734	0.00205409
HIP1	0.312563	5.48532	22.944	0.000298524	0.00206431
FLOT2	0.199333	7.08555	22.9316	0.000299249	0.00206631
GNPAT	0.220767	6.03223	22.9001	0.000301091	0.0020774
YOD1	0.42253	4.97013	22.8736	0.000302651	0.00208471
INCENP	0.393388	5.32333	22.8344	0.000304976	0.00209869
ARL2-SNX15	0.218452	5.56274	22.8145	0.000306164	0.00210504
AP3S1	0.207009	6.54299	22.8139	0.000306195	0.00210504
RRAS2	0.317766	6.0503	22.7906	0.000307595	0.00211364
CPS1	0.393503	4.07692	22.7753	0.00030852	0.00211889
COX17	0.313631	3.89684	22.7612	0.000309367	0.00212169
MIS18A	0.390209	4.02379	22.717	0.000312058	0.00213395
NCAPG	0.562466	5.57397	22.8326	0.000320093	0.00218205
BDH1	0.49315	2.50383	22.5863	0.000320169	0.00218205
ELAC2	0.265118	6.07421	22.583	0.000320375	0.0021824
BANF1	0.228814	5.68617	22.5685	0.000321292	0.00218655
MRPS9	0.217854	5.52283	22.5553	0.000322126	0.00219012
PSMC6	0.276621	5.80248	22.5417	0.000322991	0.00219495
TAF9	0.307373	6.06475	22.5091	0.000325073	0.00220803
FDX2	0.376984	3.48689	22.4917	0.000326193	0.00221352
CDK7	0.369488	5.92219	22.4444	0.000329252	0.00222593
KSR1	0.308786	3.96562	22.4429	0.00032935	0.00222593
ZC3HC1	0.28699	4.30986	22.4391	0.000329593	0.00222593
NAB1	0.281167	6.30156	22.4498	0.000328897	0.00222593
NDUFV2	0.191583	6.18884	22.4451	0.000329207	0.00222593
SMYD2	0.362836	4.97349	22.3768	0.000333679	0.00225012
SMTN	0.319088	4.41153	22.3749	0.00033381	0.00225012
MYBL1	0.840988	3.47247	22.5923	0.000335357	0.00225625
SPATS2	0.190075	5.54561	22.3464	0.000335696	0.00225747
PAMR1	2.77611	7.01719	22.3119	0.000337996	0.0022697
TMEM120A	0.332084	4.58606	22.3039	0.000338536	0.0022711
P4HB	0.215363	10.1693	22.3034	0.000338569	0.0022711
PPIF	0.249713	6.65124	22.2916	0.000339363	0.00227457
DHX16	0.23197	5.78609	22.2532	0.000341961	0.00228981
MRPL13	0.262313	5.60953	22.226	0.000343814	0.00229908
ARMCX5	0.326057	3.72707	22.2205	0.000344191	0.00230039
PIMREG	0.499693	4.50163	22.2997	0.000344651	0.0023013
NLRC5	0.316163	4.76127	22.2087	0.000344996	0.0023016
PNPLA6	0.272844	6.42109	22.2015	0.00034549	0.00230364
FKBP11	0.527423	5.14664	22.1981	0.000345728	0.00230415
SNRPD2	0.18619	7.2594	22.1947	0.00034596	0.00230461
EHF	0.267311	6.47045	22.1286	0.000350545	0.00233296
KIF1B	0.333711	6.32611	22.1214	0.000351047	0.00233411
PLEKHJ1	0.226626	5.04094	22.1126	0.000351661	0.00233709
VBP1	0.285165	5.6519	22.1031	0.000352334	0.00233933
PKM	0.26037	11.3144	22.0673	0.000354857	0.00235392
FAT2	0.376646	8.2793	22.0586	0.000355474	0.0023569
GM2A	0.355519	6.31296	22.044	0.000356514	0.00236269
NXPE3	0.446301	5.77446	22.0396	0.000356825	0.00236365
KIF15	0.459358	4.16338	22.025	0.000357871	0.00236919
TMTC3	0.430426	6.05687	22.2533	0.000358334	0.00237032
CCDC124	0.259279	5.31107	22.0099	0.000358954	0.00237291
E2F2	0.372758	3.66733	21.9942	0.000360078	0.00237853
AP002360.1	0.512812	1.44445	21.9809	0.00036104	0.00238258
MRPL3	0.297772	6.84708	21.9825	0.000360925	0.00238258
SHLD2	0.292327	4.465	21.9756	0.000361427	0.002383
DCTN1	0.18733	7.50015	21.958	0.000362701	0.00239028
CLCA2	0.443762	5.99559	22.1885	0.000362932	0.00239069
SSH1	0.247098	6.95835	21.9524	0.000363105	0.00239072
FBXO33	0.417133	4.03672	21.932	0.000364597	0.00239518
NDUFA5	0.306717	5.77286	21.9384	0.000364131	0.00239518
RAD54L	0.384443	3.7604	21.9168	0.000365711	0.00239896
HEXB	0.206026	8.52139	21.8832	0.000368186	0.00240962
HSPA13	0.321592	5.58213	21.8789	0.000368499	0.00241055
PSMB2	0.308197	7.2063	21.8712	0.000369074	0.00241209
COX6B1	0.20979	6.66257	21.8731	0.000368932	0.00241209
EXOC5	0.314054	6.27522	21.8396	0.000371423	0.00242409
PPP1R14C	0.243008	4.52368	21.82	0.000372891	0.00243031
METTL26	0.227542	5.27087	21.8218	0.000372751	0.00243031
NDUFAF1	0.380841	4.02192	21.7921	0.000374989	0.00244061
HSPE1-MOB4	0.330046	6.28097	21.7616	0.000377303	0.00245005
SFXN1	0.287422	6.0342	21.7329	0.000379486	0.00246084
WDR54	0.332555	4.53076	21.7278	0.00037988	0.00246227
SYNGR3	0.713025	2.5284	21.7153	0.000380842	0.00246553
AL137129.1	0.338812	5.47638	21.7168	0.000380723	0.00246553
CETN3	0.265009	4.73603	21.7122	0.000381079	0.00246553
ACAA2	0.544386	4.93716	21.6955	0.000382366	0.00247047
ZMIZ1	0.241916	6.89567	21.6518	0.000385753	0.00248557
AP005263.1	0.187628	6.19709	21.6497	0.000385917	0.00248557
CABIN1	0.189738	6.12818	21.6373	0.000386886	0.00249059
MTCL1	0.396237	5.83763	21.6278	0.000387636	0.00249374
NUP93	0.320096	6.06635	21.6266	0.000387727	0.00249374
FRMD5	0.402827	2.64352	21.6243	0.000387909	0.00249377
PPIE	0.208351	5.36184	21.6083	0.000389169	0.00250074
MALSU1	0.243229	4.73422	21.591	0.00039053	0.00250721
TTC9C	0.299874	4.59376	21.5756	0.00039175	0.00251299
SLC31A1	0.171606	6.62952	21.5752	0.000391785	0.00251299
MRPS34	0.209854	6.35394	21.5551	0.000393383	0.00252127
NSUN5	0.299413	3.50026	21.5242	0.000395856	0.00253108
BLVRB	0.27865	5.91344	21.4925	0.000398412	0.00254284
TCTN2	0.237747	4.3871	21.4533	0.000401596	0.002562
CCDC167	0.419726	2.80206	21.4032	0.000405711	0.0025836
SWI5	0.337332	4.29981	21.4042	0.000405632	0.0025836
MRPL2	0.25371	4.95238	21.372	0.000408305	0.00259779
EPRS	0.342521	7.9424	21.358	0.000409471	0.00260251
REXO2	0.240669	6.99626	21.3565	0.000409598	0.00260251
FOXRED1	0.399834	4.65707	21.354	0.000409805	0.00260266
COX6C	0.216074	6.69613	21.3412	0.000410878	0.0026083
KCTD12	0.344236	7.11646	21.3295	0.00041186	0.00261336
CENPI	0.528252	3.80118	21.3204	0.000413115	0.00262015
ENAH	0.358657	7.76209	21.3073	0.000413732	0.00262289
NPM1P27	0.340868	3.1205	21.2536	0.000418293	0.00264944
GALNT10	0.287913	6.16944	21.2464	0.000418912	0.00265217
ECM2	1.46447	0.571888	21.2392	0.000419527	0.00265488
ZFAND2B	0.280839	3.96615	21.2146	0.000421649	0.00266593
LSM14B	0.219134	5.73438	21.208	0.000422217	0.00266714
TIAL1	0.187668	6.3737	21.2093	0.00042211	0.00266714
CDCA5	0.347517	5.4032	21.1917	0.000423636	0.00267491
TUBGCP3	0.269788	5.31049	21.1871	0.000424028	0.0026762
TSPAN4	0.434952	6.65004	21.0644	0.000434851	0.00272991
LNCAROD	0.647862	1.80239	21.0591	0.000435325	0.00273167
RNF26	0.242322	5.85017	21.0517	0.000435989	0.00273463
AC005943.1	0.207431	6.28198	21.0312	0.000437835	0.00274257
TCF7	0.669776	1.76259	21.0219	0.000438679	0.00274542
KIF14	0.484093	5.91117	21.2405	0.000438549	0.00274542
PTPDC1	0.307078	3.15566	21.0145	0.000439347	0.00274718
PPID	0.331373	5.04746	21.0067	0.000440051	0.00274965
FAM161A	0.419303	2.7836	20.9993	0.000440724	0.00275215
ARSK	0.294597	4.36228	20.9856	0.000441973	0.00275752
COPRS	0.388438	5.10158	20.9806	0.000442429	0.00275915
PTS	0.421425	4.17071	20.9499	0.000445243	0.00277425
MND1	0.339222	2.77406	20.9177	0.000448216	0.00278787
AKAP2	0.236518	7.56132	20.8968	0.000450152	0.00279746
C9orf40	0.349834	3.861	20.8814	0.000451592	0.00280395
DRAP1	0.274326	6.3483	20.8665	0.000452981	0.00281035
SDHD	0.185393	6.72044	20.8227	0.000457115	0.00282956
FYCO1	0.199535	6.01063	20.8143	0.00045791	0.00283325
THYN1	0.259031	4.8124	20.8039	0.000458898	0.00283812
RF02199	0.572239	1.20214	20.783	0.000460898	0.00284676
CARS2	0.403605	5.40352	20.7885	0.000460896	0.00284676
PPP2R3C	0.248692	4.61192	20.7841	0.00046079	0.00284676
NIPSNAP3A	0.30484	5.45498	20.7595	0.000463151	0.00285818
TMED5	0.325785	6.47233	20.7543	0.000463651	0.00285878
NME7	0.247383	4.43278	20.7555	0.000463536	0.00285878
SZRD1	0.181742	7.46686	20.7238	0.000466595	0.00287193
POLR3G	0.544468	3.50297	20.6846	0.000470955	0.00289292
AL139300.1	0.187053	6.60003	20.6784	0.000471026	0.00289292
PALM2-AKAP2	0.236944	7.57172	20.6543	0.000473397	0.00290371
NBPF9	0.326531	3.4825	20.6175	0.000477045	0.0029209
NPRL3	0.258543	4.87936	20.6135	0.000477436	0.0029209
MRPL22	0.201586	5.02663	20.6141	0.000477379	0.0029209
ARL2	0.207032	5.93547	20.6076	0.000478032	0.00292328
TAF9B	0.531695	4.52161	20.7776	0.000481963	0.00294477
SLC25A1	0.226688	6.46142	20.5117	0.000487706	0.00297601
SUSD1	0.401308	4.71129	20.4985	0.000489057	0.00298169
SLC30A1	0.376881	6.1301	20.4982	0.000489636	0.00298394
HLTF	0.299494	5.10719	20.4851	0.000490433	0.00298654
SRP14	0.189764	7.58028	20.4845	0.000490485	0.00298654
ECI2	0.182223	6.19397	20.4698	0.000491998	0.00299447
SEC23A	0.354447	7.61347	20.4641	0.000492587	0.00299633
C6orf136	0.312432	3.44275	20.4513	0.000493912	0.00300225
ECHDC3	0.400487	2.85697	20.4364	0.000495455	0.00300665
MCCC2	0.267827	5.77512	20.439	0.000495188	0.00300665
PPP1CA	0.200036	6.85653	20.4362	0.000495486	0.00300665
MORN4	0.315806	3.36713	20.3803	0.000501333	0.00303445
TRIM16	0.259818	6.74827	20.3783	0.000501542	0.00303445
CBX1	0.178657	6.75992	20.3428	0.000505296	0.00305181
DNMT3B	0.474713	1.87718	20.3091	0.000508894	0.00307092
HMGB3	0.417876	4.82322	20.2675	0.000513376	0.00309138
SMAP2	0.239827	4.65344	20.215	0.000519103	0.00312321
DESI1	0.192944	5.67342	20.1891	0.000521945	0.00313632
PCDH18	0.480886	7.87076	20.1789	0.000523077	0.0031389
DDX60	0.464497	8.01439	20.3603	0.000525377	0.00314735
BAG3	0.189665	6.44277	20.1374	0.000527684	0.00315608
SNTA1	0.620191	3.51821	20.1337	0.000528104	0.00315726
FTH1P23	0.853023	0.994247	20.1249	0.000529082	0.00315794
HMGB1	0.348538	7.40557	20.1273	0.000528813	0.00315794
ACTR1A	0.237649	7.01485	20.1227	0.000529332	0.00315794
SPRY4	1.37143	3.97346	20.0991	0.000531989	0.00317112
NDUFB7	0.226834	5.90476	20.0956	0.000532376	0.00317209
GLI3	0.310705	5.03563	20.0649	0.000535857	0.00318747
ZCCHC24	0.441436	6.50009	20.0524	0.000537288	0.00319464
E2F7	0.454993	4.535	20.0426	0.000539004	0.0032035
IGFL2-AS1	0.371395	4.60577	20.0129	0.000541807	0.00321819
GINS2	0.523745	3.88013	20.0943	0.000543771	0.00322777
ARL3	0.222115	5.00681	19.9907	0.00054437	0.00322997
KIAA1586	0.435292	3.56576	19.9741	0.000546299	0.00323871
PCLAF	0.453652	4.9499	20.1388	0.000550248	0.00325832
ENO1	0.247441	10.4676	19.9399	0.000550298	0.00325832
DKK1	0.63104	7.60667	20.1292	0.000551361	0.00326189
FBXO21	0.190776	5.72743	19.8779	0.000557615	0.00329202
KLF8	0.323868	3.48708	19.8707	0.000558481	0.00329576
DNAJC21	0.187084	5.93464	19.858	0.000559989	0.0033019
GBP6	0.357611	3.77306	21.7408	0.000571086	0.00336314
HSPA9	0.299974	8.3434	19.7639	0.000571376	0.00336345
COASY	0.241777	6.80133	19.7539	0.000572599	0.00336925
DZIP1L	0.525266	2.48876	19.7465	0.000573517	0.00337325
CABYR	0.616176	1.68354	19.6937	0.000580048	0.00340109
PRDX4	0.348747	7.14442	19.6981	0.000579495	0.00340109
IARS2	0.206578	8.00463	19.6927	0.000580171	0.00340109
FADS3	0.342686	5.67338	19.683	0.000581384	0.00340538
REXO5	0.483979	2.79083	19.6786	0.000581927	0.00340716
PSMC1	0.273174	5.09131	19.6763	0.000582213	0.00340743
PDCD1LG2	1.40797	4.26643	19.6641	0.000584379	0.00341562
PER1	0.653994	3.99529	19.7944	0.000591649	0.00345409
CDK8	0.192172	5.03323	19.594	0.00059262	0.00345833
RNF216P1	0.317102	3.46129	19.5897	0.000593171	0.0034587
TRERF1	0.228314	5.5765	19.5913	0.000592961	0.0034587
PIN1	0.223619	5.09377	19.5816	0.000594201	0.00346328
KIFC1	0.405207	5.75807	19.6986	0.000603805	0.00351348
MICA	0.410396	4.84869	19.4904	0.000606016	0.0035249
CDK5RAP1	0.319947	4.63087	19.4679	0.000608971	0.00353918
MRPS12	0.268884	4.55012	19.4565	0.00061047	0.00354498
LTBP1	0.330432	6.24836	19.4309	0.000613868	0.00356033
GLG1	0.174955	8.30833	19.4209	0.000615191	0.00356509
FBXO5	0.250614	4.70471	19.3958	0.000618546	0.0035816
COL9A3	0.456937	1.73971	19.3883	0.000619559	0.00358442
GGCT	0.204814	6.52982	19.3713	0.000621851	0.00359298
SMARCD1	0.182576	6.01897	19.3733	0.000621579	0.00359298
FAM189B	0.223426	5.90754	19.342	0.000625806	0.00361036
COX10	0.227865	4.7551	19.3292	0.000627555	0.00361898
DEPDC1B	0.491478	4.20005	19.4661	0.000634492	0.00365601
PTDSS1	0.170571	6.9378	19.2695	0.000635749	0.00366176
FCHO1	0.731003	1.02778	19.2482	0.000638703	0.00367579
PSAT1	0.566834	7.01042	19.41	0.000642167	0.00369009
ADAMTS1	0.601288	7.14957	19.4044	0.000642934	0.00369151
SELENON	0.236709	7.00444	19.2175	0.000642999	0.00369151
GEMIN2	0.316002	3.21304	19.2026	0.000645095	0.00370205
AIFM2	0.268089	5.27352	19.1629	0.000650704	0.00372518
MMRN2	0.363495	2.71482	19.1585	0.00065133	0.00372606
VSNL1	0.362324	4.72126	19.158	0.000651407	0.00372606
C20orf27	0.210296	5.68721	19.1544	0.000651909	0.00372606
TROVE2	0.291455	5.26442	19.0328	0.000669499	0.00381582
AC011603.2	0.616992	1.17247	18.9844	0.00067665	0.00384673
MYORG	0.262864	4.77536	18.9186	0.000686505	0.00389395
RANBP1	0.395986	6.67268	19.0798	0.000689544	0.0039065
TFB1M	0.26546	4.47614	18.8933	0.000690353	0.00390796
MAD2L1	0.341263	5.53489	18.8557	0.000696086	0.00393884
AC011511.1	0.351233	3.53082	18.845	0.000697739	0.0039466
SCAMP3	0.201489	6.09508	18.8414	0.000698295	0.0039466
UNC13B	0.249246	4.56485	18.8356	0.000699191	0.00395009
EPB41	0.181046	5.52431	18.8269	0.000700528	0.00395607
TRIM37	0.239248	5.95758	18.8182	0.000701879	0.00396212
POLR2F	0.26272	4.87285	18.8007	0.000704593	0.00397269
AC073896.1	0.225296	6.58619	18.7748	0.000708641	0.00399234
KIF20A	0.569436	6.45112	18.9895	0.000710785	0.00399965
PSMA2	0.185522	7.56947	18.7574	0.000711371	0.00400136
RAP2C	0.254822	5.46222	18.7375	0.000714519	0.00401166
SLC44A2	0.213654	7.45161	18.7312	0.000715521	0.00401513
RPP40	0.442174	2.73475	18.7094	0.000718982	0.00403081
FLNA	0.319217	10.7415	18.7082	0.000719167	0.00403081
AL121594.1	0.163772	7.58017	18.687	0.000722562	0.00404663
YWHAQ	0.195549	8.56299	18.6511	0.000728337	0.00407254
PDIA4	0.241612	8.391	18.6464	0.000729099	0.00407519
BCS1L	0.252825	4.07539	18.6411	0.000729967	0.00407682
COQ9	0.212724	5.44361	18.6309	0.000731613	0.0040844
LSM5	0.29191	5.50939	18.604	0.000736011	0.00410734
DLGAP5	0.535022	6.19794	18.7657	0.000738383	0.00411494
SEC24C	0.169525	6.91025	18.5886	0.000738535	0.00411494
ALG10	0.447772	2.24048	18.5764	0.000740539	0.00412449
AC011448.1	0.203004	6.20566	18.5624	0.000742845	0.00413571
AC004148.2	0.37598	3.33709	18.5491	0.000745047	0.00414096
AL049650.1	0.227835	5.68848	18.5175	0.000750329	0.00416419
MTMR2	0.222693	5.91962	18.5189	0.00075009	0.00416419
PCDHAC2	0.779763	0.605364	18.5061	0.000752239	0.00416991
COA1	0.206904	5.32102	18.5013	0.000753039	0.00417115
NDUFA13	0.208709	6.64394	18.4753	0.000757423	0.0041938
TYMS	0.379235	6.22736	18.6431	0.000758519	0.00419822
AP1S1	0.176904	6.66622	18.4256	0.000765891	0.00422747
UNKL	0.308112	3.76092	18.4218	0.000766535	0.00422937
RTN4IP1	0.36041	3.51412	18.3931	0.000771486	0.00425338
RHOBTB3	0.279379	8.62512	18.3893	0.000772138	0.00425532
CRELD2	0.444371	5.2083	18.4707	0.000775167	0.00426703
CINP	0.301072	4.32367	18.3568	0.000777786	0.00427812
CCDC77	0.33405	4.42121	18.3493	0.000779095	0.00428366
ZFP1	0.255982	3.61089	18.3467	0.00077954	0.00428445
KIF4A	0.39076	5.55539	18.4941	0.000782579	0.00429948
HPRT1	0.236179	5.77401	18.3251	0.000783338	0.00430198
GPR39	0.377595	3.41655	18.3144	0.000785218	0.00431064
CENPA	0.422622	4.00215	18.3084	0.00078628	0.00431298
DCAF16	0.263567	4.30144	18.3091	0.000786152	0.00431298
RSRC2	0.25324	6.02875	18.3051	0.000786862	0.00431298
GSR	0.171034	7.08471	18.3056	0.000786776	0.00431298
CDC25C	0.488545	3.74573	18.294	0.000789624	0.00432644
SNRPG	0.323509	4.99483	18.28	0.000791305	0.00433063
CALD1	0.29881	9.46747	18.2773	0.000791787	0.00433159
ACOT11	0.291397	4.137	18.2392	0.000798607	0.00436169
HMMR	0.577238	6.07561	18.5007	0.000799773	0.00436302
MAP3K3	0.231346	4.94868	18.2298	0.000800302	0.00436302
C2orf74	0.297858	4.31521	18.2217	0.000801752	0.00436588
MIR3652	0.358005	4.55855	18.2029	0.00080516	0.00437939
AL034430.2	0.388451	3.88182	18.186	0.000808244	0.00439448
MRPL9	0.234042	5.57998	18.1442	0.000815895	0.00443267
PTGES2	0.193739	6.00862	18.1123	0.000821794	0.00445959
FAM241A	0.497493	3.3561	18.0827	0.000827315	0.00448255
CCT4	0.233753	7.97285	18.0812	0.000827606	0.00448255
POLDIP2	0.193996	6.89668	18.0828	0.000827305	0.00448255
TMLHE	0.29209	3.56198	18.0605	0.000831495	0.00450017
CCM2	0.218351	5.89096	18.0357	0.000836184	0.00451348
MYH10	0.209526	6.67109	18.0369	0.000835947	0.00451348
KLC1	0.170796	6.67195	18.0286	0.000837521	0.00451871
AKTIP	0.319812	3.66216	17.9774	0.000847312	0.00456514
MEGF9	0.238778	4.41335	17.97	0.000848726	0.0045677
MORF4L2	0.191634	8.49256	17.9696	0.000848807	0.0045677
MPP3	0.360962	1.9318	17.9418	0.000854191	0.00458796
GXYLT2	0.577181	2.79405	17.9382	0.000854901	0.00459003
TMEM52B	0.371982	3.04097	17.9216	0.000858117	0.00460381
B4GALT4	0.20394	5.51255	17.8581	0.000870635	0.00466391
WBP11	0.217585	6.25151	17.8321	0.000875815	0.0046877
SEL1L3	0.211852	6.82777	17.8308	0.00087607	0.0046877
EXOSC8	0.255452	4.75329	17.7672	0.000888901	0.00474511
GDAP1	0.540286	2.97443	17.764	0.000889544	0.00474546
AC005324.3	0.250997	5.94836	17.7542	0.000891536	0.00475374
IRF9	0.24477	6.07085	17.7514	0.000892102	0.00475374
SLC38A2	0.348143	9.80449	17.743	0.000893836	0.00475416
ATP5F1E	0.166575	7.65277	17.7423	0.00089398	0.00475416
CAD	0.360622	5.91803	17.7333	0.00089668	0.00476559
TTC28-AS1	0.383323	2.91004	17.7219	0.000898158	0.00476828
TIMM17A	0.298966	6.40151	17.7215	0.00089823	0.00476828
HSF2	0.230352	4.41961	17.7201	0.000898533	0.00476828
MKI67	0.524254	7.5608	17.871	0.000900864	0.00477887
UAP1	0.197712	5.99352	17.6642	0.000910115	0.00481532
CEP170	0.284222	6.04279	17.6615	0.000910682	0.00481652
NPM3	0.224002	4.82946	17.6315	0.000916976	0.00484258
COL18A1	0.308187	8.07688	17.6154	0.000920384	0.00485368
DHX38	0.205302	5.75948	17.6151	0.000920449	0.00485368
PTGR2	0.239547	3.93106	17.6077	0.000922006	0.00485997
AK2	0.17189	6.82606	17.6062	0.000922327	0.00485997
SH3TC2	0.738294	1.12886	17.6043	0.000922726	0.00486026
H2AFZ	0.312623	7.68654	17.6002	0.000923595	0.00486303
RACGAP1	0.390276	6.66567	17.7409	0.000927762	0.00488134
LRRC7	0.404629	3.1211	17.5653	0.000931057	0.00489323
CYCS	0.398961	7.1418	17.7186	0.000932469	0.00489702
CDH23	0.424151	3.84055	17.5339	0.000937807	0.00492214
CEP120	0.22489	4.73935	17.5333	0.000937948	0.00492214
KCNK5	0.296401	4.95714	19.1249	0.000940107	0.00493107
EXT2	0.179551	7.81578	17.5199	0.000940849	0.00493107
CIAO1	0.169126	5.45805	17.5137	0.000942188	0.00493525
TFRC	0.427305	8.66514	17.6687	0.000943084	0.00493812
PSMA3	0.246109	6.59312	17.4967	0.000945897	0.00494907
SNRNP27	0.243205	4.6249	17.4952	0.000946222	0.00494907
AKAP12	0.418753	6.52541	17.4888	0.000947629	0.00495459
RAB14	0.170237	7.45013	17.4697	0.000951807	0.00497094
OXSR1	0.235714	6.42047	17.455	0.000955047	0.00498418
MIR936	0.366606	2.91135	19.035	0.000957091	0.00499118
PPIH	0.284012	4.59303	17.4305	0.000960479	0.005007
KIAA1549	0.30376	4.65011	17.4225	0.000962253	0.00501256
ARF6	0.169333	6.90761	17.4193	0.000962966	0.00501443
SLC12A8	0.376895	3.99601	17.4047	0.000966233	0.00502775
AKR1C1	1.30312	6.07733	20.6979	0.00096932	0.00504011
MAP3K21	0.254067	3.81715	17.3782	0.000972176	0.00505125
SAE1	0.185408	7.04654	17.3791	0.000971994	0.00505125
DEPDC1	0.560813	5.35684	17.5204	0.000975484	0.00506658
COX16	0.194265	5.15933	17.3442	0.000979892	0.00508389
UBE2T	0.273941	5.39667	17.3262	0.000983985	0.00509952
TUT1	0.219683	4.0531	17.318	0.000985853	0.00510733
SRP54	0.179212	6.5362	17.3103	0.000987635	0.00511469
ANK1	0.92347	3.88618	17.4533	0.000990562	0.00512798
MAP3K20	0.392992	6.52087	17.4399	0.000993618	0.00513799
PAK1	0.227272	4.78873	17.284	0.000993673	0.00513799
ARID3B	0.470707	2.36345	17.2617	0.000998853	0.00515959
NELFB	0.180808	6.56789	17.234	0.00100531	0.00518219
YEATS4	0.233638	4.68618	17.2273	0.00100688	0.00518783
SLC25A30	0.302822	4.06763	17.2033	0.00101254	0.0052132
SOGA1	0.334541	6.26771	17.1856	0.00101768	0.00523283
SF3B3	0.20981	7.80688	17.1805	0.00101795	0.00523283
MSL1	0.162083	7.24863	17.1794	0.0010182	0.00523283
FAM160A1	0.448075	2.62018	17.1377	0.00102817	0.00527448
RGS14	0.383898	3.56751	17.1335	0.00102918	0.00527583
EFEMP1	0.323962	7.72073	17.1112	0.00103456	0.00529316
MMD	0.412353	4.12745	17.101	0.00103703	0.00529938
ABCB7	0.215835	4.9225	17.1006	0.00103712	0.00529938
GNPDA2	0.311028	4.36567	17.0955	0.00103837	0.00530133
GLRX3	0.168464	6.32941	17.0954	0.00103839	0.00530133
RAC3	0.310696	3.40301	17.0888	0.00104	0.00530637
ANLN	0.653242	7.89771	17.6662	0.00104933	0.00535011
PSMB5	0.228043	6.89203	17.0465	0.00105036	0.00535335
CDCA3	0.401419	4.62215	17.0424	0.00105235	0.00535779
PRPSAP2	0.237937	5.09558	17.0317	0.00105401	0.0053624
CLIP4	0.2397	5.81981	17.0272	0.00105511	0.00536608
NOCT	0.489866	1.92335	16.9848	0.00106568	0.00541401
CHCHD10	0.23358	5.65644	16.9782	0.00106732	0.00542036
JPT1	0.212501	6.79708	16.9687	0.00106971	0.00542865
EPN1	0.176448	6.92278	16.9551	0.00107313	0.00544405
MRPL35	0.234214	5.31343	16.9493	0.0010746	0.00544954
MRPL47	0.22647	5.76536	16.9293	0.00107968	0.00547092
RBM10	0.223636	5.68072	16.9191	0.00108227	0.00547935
FLI1	0.542875	4.14226	16.9009	0.00108691	0.00549821
TLE3	0.303986	4.33394	16.8899	0.00108975	0.00550863
NAA38	0.203674	5.17972	16.8909	0.0010895	0.00550863
SCOC	0.246689	5.76308	16.8795	0.00109242	0.00552014
PDK3	0.400887	2.10617	16.8727	0.00109419	0.00552462
CCND3	0.189676	5.63072	16.8715	0.00109447	0.00552462
PKMYT1	0.349159	4.55831	16.8492	0.00110026	0.00554988
IREB2	0.2474	6.35434	16.8363	0.00110362	0.00556483
CLTCL1	0.294155	3.01903	16.8318	0.00110479	0.00556875
IMPDH2	0.207047	7.16232	16.7906	0.0011156	0.00561129
PDP1	0.266834	6.93454	16.7716	0.00112064	0.00562862
GOLGA7B	0.653869	-0.111495	16.7621	0.00112317	0.00563652
FAM174A	0.267162	3.72178	16.7455	0.00112758	0.00565475
MPHOSPH6	0.3389	4.2559	16.743	0.00112826	0.00565489
CMC2	0.247408	4.89267	16.6627	0.00114995	0.00574328
HPS3	0.180606	6.51681	16.6143	0.00116329	0.00579965
PDXP	0.322965	3.59995	16.6121	0.0011639	0.00580065
NNT-AS1	0.349537	3.62056	16.6064	0.00116547	0.00580645
STARD9	0.83769	2.58562	16.5978	0.00116785	0.00581604
PPTC7	0.217391	5.53994	16.5849	0.00117146	0.0058285
C7orf50	0.257105	5.87282	16.5691	0.00117587	0.0058439
MIPEP	0.202664	5.44034	16.5605	0.00117829	0.00585179
PSMD11	0.311889	7.02674	16.5459	0.00118241	0.0058702
GOLM1	0.2621	6.84227	16.5253	0.00118822	0.00589697
HMGN4	0.205565	6.27799	16.5193	0.00118994	0.00590137
MFF	0.187051	6.26801	16.5198	0.0011898	0.00590137
PSMC4	0.357925	5.89747	16.5187	0.00119118	0.0059052
STARD3NL	0.335606	6.53241	16.5174	0.00119154	0.0059052
TRIP13	0.510333	5.03346	16.6395	0.00119661	0.00592612
AKR7A2	0.194588	5.52385	16.4944	0.00119704	0.00592612
CAMSAP2	0.260266	6.49099	16.4766	0.00120213	0.00594726
NDUFA6	0.248385	5.78436	16.4688	0.00120438	0.00595426
GTSE1	0.540245	4.6662	16.5941	0.0012095	0.00597537
VCPIP1	0.219453	4.93994	16.4429	0.00121188	0.00598504
DNA2	0.472759	3.73081	16.4447	0.00121244	0.00598575
GRPEL2	0.225915	4.46621	16.4357	0.00121396	0.00599116
SLC39A8	0.584085	4.13182	16.4196	0.00121976	0.00601347
WDR61	0.295319	5.30527	16.4118	0.00122095	0.00601516
LARS	0.162241	7.20826	16.3959	0.0012256	0.00602903
AC007383.2	0.599927	1.0687	16.3631	0.00123529	0.0060644
YME1L1	0.175148	7.98426	16.3619	0.00123565	0.0060644
ACSL1	0.238363	5.21862	16.3056	0.00125249	0.00613218
RIDA	0.229955	4.37761	16.3014	0.00125378	0.00613638
OSBPL10	0.265642	4.33283	16.2928	0.00125637	0.00614269
AKIRIN2	0.191004	5.58337	16.2767	0.00126124	0.00616222
HOXA9	0.216184	6.09512	16.2752	0.00126171	0.00616241
ELOC	0.173658	5.63938	16.2655	0.00126465	0.00617254
CHST11	0.364552	4.85059	16.2301	0.00127551	0.00621057
ZNF697	0.356656	4.07086	16.1793	0.00129126	0.00627643
SCLT1	0.310526	3.91889	16.1641	0.001296	0.00629517
NAV1	0.222455	7.11879	16.148	0.00130107	0.00631762
TMEM143	0.360384	2.27663	16.1294	0.00130695	0.00633998
GPN3	0.262962	4.59999	16.1257	0.00130812	0.00634016
ELAVL2	0.236515	4.08815	16.1262	0.00130794	0.00634016
AC005154.5	0.215928	5.53829	16.1158	0.00131126	0.00635186
PDGFRB	3.82459	8.42672	16.2451	0.00131398	0.00636239
NUP160	0.256263	6.20206	16.0923	0.00131873	0.00638154
RPS6KA1	0.172004	6.32504	16.0906	0.00131929	0.00638207
EMB	0.307059	5.02904	16.0792	0.00132295	0.0063954
EVC	0.209133	6.55625	16.0741	0.00132457	0.00640105
EDC3	0.193254	5.28944	16.0637	0.00132793	0.00640855
MPHOSPH9	0.308671	4.58606	16.0523	0.00133162	0.00642194
MRPL19	0.240746	5.86378	16.0399	0.00133562	0.00643467
TUBB2A	0.452373	4.42818	15.9846	0.00135372	0.006513
PLGRKT	0.271514	3.96118	15.9743	0.00135712	0.00652497
SMUG1	0.232029	4.43637	15.9544	0.00136373	0.00655008
DST	0.342674	8.39134	15.9515	0.00136585	0.00655804
SLC7A8	0.380001	4.53843	15.9397	0.00136861	0.00656685
RTTN	0.319006	4.12479	15.9404	0.00136837	0.00656685
CYB5A	0.20391	6.45689	15.9218	0.0013746	0.00659109
COPG2	0.21777	5.44131	15.9184	0.00137575	0.0065944
MELK	0.334933	5.86046	15.8906	0.00138633	0.00664058
PFN1	0.181592	9.42799	15.8821	0.00138801	0.00664639
ISY1	0.217904	5.60643	15.8561	0.00139686	0.00667936
FCF1	0.181407	5.63672	15.849	0.00139929	0.0066846
DBF4	0.341401	4.57933	15.8361	0.00140373	0.00670354
ATN1	0.167135	7.2415	15.8278	0.00140657	0.00671484
MTMR14	0.194991	4.84979	15.8189	0.00140963	0.00672532
OSGEPL1	0.244808	3.648	15.8168	0.00141036	0.00672616
HMGN2	0.318046	6.70834	15.8112	0.0014135	0.00673884
PDZD11	0.17941	5.30953	15.7947	0.00141803	0.00675362
ATG3	0.185604	6.11795	15.7798	0.00142322	0.00677378
MITF	0.461908	3.93916	15.7601	0.0014301	0.00680426
ASNA1	0.221472	6.03922	15.7521	0.00143292	0.00681312
MRPL44	0.169613	5.18362	15.7533	0.00143249	0.00681312
TMCC2	0.290718	2.94956	15.7326	0.00143979	0.00684119
HIST1H2BC	0.629248	0.871368	15.7278	0.00144151	0.00684474
RINT1	0.269267	4.80922	15.7098	0.0014479	0.00686821
WWC1	0.360306	5.02842	15.7039	0.00145122	0.00688165
OGFRL1	0.287879	6.18741	15.6871	0.00145601	0.00689744
MRPL27	0.285832	5.15704	15.6415	0.00147246	0.00696606
CALR	0.253427	10.6255	15.6355	0.00147463	0.00697396
MAP4	0.181058	8.4292	15.6054	0.00148565	0.00701439
CRYBB2P1	0.266122	3.4447	15.6035	0.00148633	0.00701528
NUP43	0.228134	5.22669	15.6015	0.00148708	0.00701647
TTC7A	0.249039	5.61861	15.5978	0.00148841	0.00702042
TAB3	0.362873	6.05415	15.725	0.00148961	0.00702138
RTCA	0.197212	5.34148	15.5903	0.00149117	0.00702406
JADE3	0.268122	3.96164	15.5712	0.00149823	0.00705264
PTP4A1	0.222264	7.22749	15.5651	0.0015005	0.00706096
AL135905.2	0.221958	7.24638	15.5607	0.00150215	0.00706638
EIF2B2	0.250572	5.01233	15.5496	0.00150629	0.00708114
NF2	0.181703	5.39975	15.5459	0.00150764	0.00708508
LYSMD1	0.254409	3.28223	15.5365	0.00151116	0.00709406
MIOS	0.190081	5.30206	15.5355	0.00151154	0.00709406
LAMB1	0.181309	9.13036	15.4782	0.00153317	0.0071813
MLF2	0.155868	7.84577	15.4729	0.00153516	0.00718591
YWHAE	0.166791	9.30412	15.4618	0.00153939	0.00719907
GPC1	0.224856	8.35371	15.4485	0.00154448	0.00721202
ARL2BP	0.17043	6.47216	15.4484	0.00154454	0.00721202
MSRB3	0.397651	6.45319	15.4461	0.00154542	0.00721217
POMP	0.219767	6.9484	15.4322	0.00155076	0.00722882
CEP85	0.232841	4.96301	15.4212	0.00155501	0.00724528
IL22RA1	0.548723	1.50011	15.4172	0.00155654	0.00725004
SP4	0.365081	3.39262	15.4057	0.00156102	0.00726612
FGF1	0.913211	2.79287	15.3959	0.00156483	0.0072743
USP13	0.296724	4.2935	15.3971	0.00156435	0.0072743
IL7	0.299323	2.46444	15.3924	0.00156621	0.00727833
TMEM97	0.359706	3.66845	15.3901	0.00156709	0.00728
NARS2	0.245529	5.0005	15.3831	0.00156983	0.00728797
ACOT13	0.246603	4.6676	15.3782	0.00157175	0.00729451
TOR2A	0.293393	3.39806	15.3638	0.00157737	0.0073134
ADGRL2	0.278974	4.3574	15.3616	0.00157823	0.007315
ILF2	0.228838	7.5863	15.358	0.00157965	0.00731679
TTC27	0.318653	4.81698	15.3498	0.0015829	0.00732944
NDUFC2-KCTD14	0.256244	5.60672	15.3376	0.00158772	0.00734695
RAD21	0.246056	7.81781	15.3134	0.00159734	0.00738907
GNG2	3.17057	5.12289	15.293	0.00160549	0.00742192
PINK1-AS	0.15996	5.69505	15.2763	0.00161222	0.00744577
LGR4	0.26708	5.91235	15.2638	0.00161724	0.00746165
UBE2D4	0.326588	3.5675	15.2583	0.00161948	0.00746471
DNM1L	0.181312	6.67341	15.2583	0.00161949	0.00746471
TMEFF1	0.437686	2.8354	15.2509	0.00162249	0.0074761
FKBP3	0.223811	6.53468	15.2456	0.00162465	0.00748365
SLC19A2	0.415868	3.06557	15.24	0.00162691	0.00749159
LINC01204	0.541705	0.639143	15.2325	0.00162996	0.00750324
SLC16A1	0.169029	6.86072	15.2296	0.00163114	0.00750623
PSMB4	0.182652	7.65968	15.2237	0.00163357	0.00751493
NEU1	0.262346	5.83433	15.2047	0.00164134	0.00754582
ORC1	0.31988	4.11139	15.1992	0.00164363	0.00755389
NR3C1	0.266663	6.81617	15.188	0.00164824	0.00757013
EGFR	0.214244	8.74689	15.1801	0.00165154	0.00758038
STARD10	0.309556	4.40268	15.1414	0.00166763	0.00764625
TFCP2L1	0.390083	1.97157	18.3535	0.00166996	0.00765006
AL034430.1	0.326881	4.51647	15.1263	0.00167398	0.00766599
HNRNPH3	0.264628	7.32692	15.1004	0.00168492	0.00770175
UBFD1	0.15907	6.77661	15.1001	0.00168505	0.00770175
ZC3H6	0.395552	3.53027	15.0896	0.00168951	0.00771964
FAM47E-STBD1	0.384501	3.37724	15.0813	0.00169302	0.00773072
ITGB3BP	0.237731	4.89269	15.0429	0.00170948	0.00778832
KHDRBS1	0.146589	7.64413	15.0416	0.00171007	0.00778849
GFM2	0.2243	5.5953	15.0278	0.00171603	0.00781311
ANXA6	3.31956	8.38876	15.146	0.00171783	0.00781879
DPY30	0.216922	4.90671	15.0124	0.00172271	0.0078385
TIFA	0.226089	4.13219	15.01	0.00172377	0.00784082
SLC46A1	0.223776	4.73411	14.9949	0.00173036	0.00786571
SF3A3	0.156096	6.68247	14.9842	0.00173503	0.00787937
RAP2A	0.221957	5.22589	14.9726	0.00174011	0.00789991
SLC39A7	0.195735	7.94659	14.9711	0.00174078	0.00790043
DLX1	0.380522	1.7469	14.9528	0.00174887	0.00792954
STX3	0.223351	5.39198	14.9484	0.00175079	0.00793568
TPI1	0.209733	9.33635	14.9385	0.0017552	0.00795056
SEMA4A	0.324563	3.44573	14.9165	0.001765	0.0079822
MRPS36	0.225826	4.51419	14.8846	0.00177934	0.00804195
IRAK1	0.271258	7.03821	14.873	0.00178456	0.0080604
MTFR1	0.22611	4.95445	14.865	0.00178821	0.00807174
TUBA1B	0.49548	8.8087	14.9662	0.00179669	0.00809709
RBPJ	0.203575	5.89924	14.8393	0.00179992	0.0081091
IQGAP1	0.243227	8.91259	14.8055	0.00181545	0.00816868
BOC	1.26125	4.26526	14.8032	0.00181653	0.00817093
OTULIN	0.200103	5.24303	14.7981	0.0018189	0.00817755
GLB1	0.196607	6.99522	14.7975	0.00181916	0.00817755
TESMIN	0.335682	1.80217	14.7831	0.00182582	0.00820228
TULP3	0.174829	5.61041	14.7807	0.00182697	0.00820488
XK	0.730524	0.443995	17.8581	0.00182875	0.00821024
RUSC1	0.149676	5.95418	14.7669	0.00183338	0.00822843
UCHL5	0.206668	5.91737	14.7645	0.00183453	0.00823099
MAGI3	0.324826	3.96347	14.7613	0.001836	0.00823498
USP32	0.202312	5.64836	14.7363	0.00184774	0.00827975
PTPN4	0.261153	4.38589	14.7255	0.00185283	0.00829472
RAB27A	0.224354	4.5722	14.7258	0.00185272	0.00829472
INHBE	2.30507	1.89831	14.7156	0.00185753	0.00831157
ASF1A	0.319878	5.01812	14.708	0.00186116	0.00832413
NDUFV3	0.19215	4.66393	14.6732	0.00187778	0.00838256
ELL2	0.23474	6.8506	14.655	0.00188651	0.00841361
XPO7	0.161319	6.91998	14.6354	0.00189602	0.00845067
EZR	0.181011	7.86714	14.6341	0.00189665	0.00845083
SYNJ2BP-COX16	0.169407	5.08417	14.6048	0.00191094	0.00850508
VWA8	0.213806	5.59029	14.589	0.00191872	0.00853037
MASTL	0.272451	5.0234	14.5376	0.00194423	0.00862486
GDAP2	0.267159	4.08914	14.5341	0.00194598	0.00862993
ZHX3	0.191646	5.89503	14.5225	0.00195176	0.00865012
IQCJ-SCHIP1	0.232104	4.61495	14.5207	0.00195268	0.00865149
CNTRL	0.31598	5.08831	14.5182	0.00195396	0.00865446
CDH11	3.88901	7.4708	14.5069	0.00196117	0.00868028
S100A13	0.188739	6.04798	14.5051	0.00196053	0.00868028
KBTBD6	0.262064	4.58093	14.4819	0.00197228	0.00871383
ACPP	0.396348	2.07975	14.4776	0.00197448	0.00871809
NELFCD	0.163189	6.38542	14.4731	0.00197676	0.00872132
SNHG3	0.262099	4.3145	14.4515	0.00198778	0.00875532
EIF4H	0.149794	7.70661	14.445	0.00199112	0.00876698
ACAD11	0.276337	4.78757	14.4331	0.00199723	0.00878027
RAD23A	0.192386	6.97995	14.4046	0.00201199	0.00882228
FAM120A	0.166992	8.15287	14.407	0.00201074	0.00882228
MLST8	0.19771	5.19653	14.3843	0.00202259	0.00885328
SNRPB	0.194529	7.49781	14.3564	0.00203727	0.00889829
ABCB6	0.330107	4.4033	14.3511	0.00204007	0.00890504
TTF2	0.313813	5.4221	14.3518	0.00203968	0.00890504
TMED8	0.18781	4.97938	14.3338	0.00204921	0.00893944
ITGBL1	0.385468	6.34097	14.3148	0.0020609	0.00898352
TMEM230	0.163142	6.90087	14.3113	0.00206122	0.00898352
EDC4	0.190335	5.81237	14.3071	0.00206347	0.00899057
AC007240.1	0.412074	5.53068	14.4141	0.00206629	0.00900008
NEK2	0.42262	5.68792	14.4072	0.00206998	0.00900786
DR1	0.157733	6.28934	14.2956	0.00206962	0.00900786
RAB10	0.189719	7.50885	14.2911	0.00207202	0.00901118
PI4KA	0.225658	6.30178	14.2826	0.0020766	0.00902558
ZBTB25	0.242616	3.69633	14.2671	0.00208499	0.00905495
SLC25A20	0.337067	4.22525	14.2652	0.002086	0.00905533
ZNF436	0.182058	4.9989	14.2575	0.00209018	0.00906614
CAP2	0.390828	5.58964	14.231	0.00210464	0.00912226
DIAPH3	0.373454	5.32692	14.3411	0.00210533	0.00912244
POLR2E	0.179163	6.59222	14.2233	0.00210888	0.00913387
MTFR2	0.249631	3.57017	14.214	0.00211397	0.0091515
CWC27	0.178635	4.86147	14.1584	0.00214485	0.00925698
PFKP	0.167648	7.48809	14.1583	0.00214487	0.00925698
C18orf54	0.387785	3.77697	14.1351	0.00215794	0.00930773
IARS	0.318751	8.28285	14.1302	0.0021623	0.00932084
C17orf75	0.182127	4.56619	14.1249	0.00216368	0.00932396
LANCL1	0.190877	6.70955	14.123	0.00216474	0.00932569
ATG4A	0.29515	3.87794	14.1005	0.00217753	0.00937224
IFI44	0.344158	7.12075	14.1884	0.00218977	0.00941587
STUB1	0.181945	6.0668	14.0781	0.00219032	0.00941587
HACD4	0.251631	5.49099	14.0549	0.00220366	0.00946457
SHMT2	0.226555	7.59172	14.0407	0.00221188	0.00949124
EIF2S1	0.172534	6.79429	14.0256	0.00222067	0.00952607
GAS2L1	0.169967	5.41525	14.0173	0.0022255	0.00954104
LDLRAD3	0.29085	3.45309	14.0142	0.0022273	0.00954372
CUEDC2	0.212994	5.77815	14.0012	0.00223492	0.00957272
KREMEN2	0.436785	3.48493	15.0725	0.00224009	0.00959198
TCAF1	0.2277	5.10231	13.9519	0.00226405	0.0096743
SELENOO	0.225998	4.55642	13.9507	0.00226478	0.0096743
THOP1	0.248151	5.39606	13.9226	0.00228155	0.00972835
XRCC4	0.264268	3.94529	13.9151	0.00228611	0.00974487
KRT16	0.519972	2.94324	14.0196	0.00228769	0.00974571
IER3	0.719832	6.72613	15.2118	0.00228926	0.00974913
ELOVL6	0.256197	5.51442	13.9072	0.00229085	0.00974913
MPC2	0.17681	5.75171	13.8973	0.00229686	0.00977011
AC090227.1	0.218106	3.92551	13.8933	0.00229926	0.00977739
PIP5K1A	0.182169	6.81841	13.8874	0.00230285	0.0097897
OGA	0.287269	7.13536	13.8836	0.00230517	0.00979662
CORO1C	0.212813	7.88811	13.8655	0.00231621	0.0098406
TMEM14B	0.228144	5.20961	13.8639	0.00231717	0.00984171
CSE1L	0.302483	7.72973	13.855	0.00232434	0.00985741
GCDH	0.217714	3.78451	13.8459	0.00232823	0.009868
PIM3	0.256761	5.85015	13.838	0.00233308	0.0098856
HS3ST2	0.384165	1.7371	13.8275	0.00233953	0.00990403
MRGPRF	2.80624	6.34081	13.8229	0.0023424	0.00991025
PKP3	0.205064	6.42458	13.8234	0.00234207	0.00991025
NDUFS6	0.278781	5.11298	13.8106	0.00235003	0.0099366
FAM216A	0.35431	3.13981	13.7976	0.00235811	0.00996187
RHOA	0.149527	8.87831	13.7908	0.00236235	0.00997678
SLC27A4	0.388162	5.325	13.8861	0.00236867	0.00999181
TIMM17B	0.186137	4.85766	13.7797	0.00236931	0.00999181
RFC4	0.228329	5.13793	13.7755	0.00237194	0.00999646
GPHN	0.200146	4.44097	13.7723	0.00237397	0.010002
VCP	0.227717	8.68676	13.7577	0.00238318	0.0100319
RNF144A	0.216254	3.51816	13.7587	0.00238256	0.0100319
LRRC58	0.209714	6.37751	13.7485	0.00238899	0.0100493
PFDN4	0.194778	5.24605	13.7478	0.00238945	0.0100493
DCBLD2	0.263214	7.1568	13.7366	0.00239657	0.0100744
EPB41L2	0.182019	6.81413	13.7362	0.00239683	0.0100744
HAUS8	0.259532	3.44258	13.7338	0.00239836	0.0100778
TIMM44	0.267863	4.94942	13.729	0.00240139	0.0100846
FRMD4A	0.18159	5.54227	13.7275	0.00240237	0.0100857
PPIAP22	0.269204	3.12318	13.7167	0.00240924	0.0101085
AC023632.6	0.626808	0.834018	13.709	0.00241415	0.0101232
EPS15L1	0.175444	4.86972	13.6923	0.00242488	0.0101651
MRM3	0.208262	3.94001	13.6825	0.00243124	0.0101858
CDK4	0.23121	7.35315	13.6673	0.00244106	0.0102209
DNAJB4	0.421169	5.13348	13.7676	0.00244336	0.0102275
EIF4G1	0.273874	8.88256	13.6601	0.00244579	0.0102316
TXNDC15	0.234297	6.25809	13.6604	0.00244555	0.0102316
GMPPA	0.197943	5.41859	13.6485	0.00245332	0.0102601
CDH10	0.523025	0.349123	13.6391	0.00245949	0.0102803
AC139530.2	0.198815	5.84796	13.6378	0.00246034	0.0102803
OCIAD2	0.175321	5.04794	13.6268	0.00246757	0.0102984
RRN3	0.228034	5.33581	13.615	0.00247534	0.0103278
ROM1	0.659664	1.61224	13.6086	0.00247956	0.0103403
LRRC61	0.456369	3.95602	13.7024	0.0024856	0.0103608
PERP	0.168573	8.55925	13.5917	0.00249074	0.0103767
SYNM	0.62559	3.07608	13.6916	0.00249272	0.010382
MYO19	0.179293	6.01896	13.5672	0.00250707	0.0104387
PLEKHH3	0.27934	5.13569	13.566	0.00250788	0.010439
SERPINA1	0.445262	1.69668	13.5646	0.00250884	0.0104399
GTF3C1	0.177585	6.63089	13.5541	0.00251586	0.0104599
NDUFAF5	0.283336	3.59422	13.5495	0.002519	0.0104637
NAV3	0.596467	4.61456	13.5483	0.0025198	0.010464
NEMP1	0.287728	5.12542	13.5466	0.00252092	0.0104656
NADK2	0.253154	4.90585	13.5381	0.00252664	0.0104832
CIT	0.417335	5.17791	13.6333	0.00253131	0.0104995
SEC23B	0.231407	6.06239	13.5175	0.00254062	0.0105264
OGG1	0.220386	3.93213	13.5173	0.00254077	0.0105264
SHCBP1	0.524976	5.01227	13.6109	0.00254636	0.0105465
ALDH18A1	0.159276	7.08546	13.4808	0.00256573	0.0106143
MRFAP1	0.15336	8.06427	13.4676	0.00257481	0.0106487
SERPINB5	0.24805	8.00947	13.4244	0.00260483	0.0107572
KIRREL1	0.172382	7.4983	13.4145	0.00261183	0.0107829
GNG11	0.428065	6.48878	13.4044	0.00261888	0.0108001
PRMT7	0.281426	4.03468	13.4032	0.00261973	0.0108001
TRUB2	0.246129	5.7198	13.3964	0.00262452	0.0108133
TIMM21	0.284278	4.28728	13.378	0.00263757	0.0108607
TMEM17	0.372849	2.00987	13.3605	0.00264999	0.0108992
AL031320.2	0.419993	2.13822	13.3427	0.00266279	0.0109391
UBQLN1	0.171735	8.07819	13.3246	0.00267579	0.0109894
SLIT2	0.256499	7.6011	13.3119	0.002685	0.0110075
GUF1	0.23187	4.90729	13.3075	0.00268814	0.0110145
FGFR1	2.46795	7.63282	13.3027	0.00269355	0.0110335
PRKG1	4.58121	4.81172	14.2794	0.00269906	0.0110497
SHB	0.233228	4.91899	13.2904	0.00270063	0.0110529
DPH6	0.267266	2.87402	13.273	0.00271336	0.0111018
NAMPT	0.36045	7.4183	13.3624	0.00272011	0.011123
CHMP5	0.190615	6.70192	13.2568	0.00272525	0.0111376
MTOR	0.348329	6.20729	13.3389	0.0027372	0.0111761
VDAC3	0.237157	6.72741	13.2398	0.00273782	0.0111761
AP2A1	0.181863	7.04273	13.1987	0.00276846	0.0112817
GNB1	0.15273	8.80453	13.194	0.00277197	0.0112927
TUBA1A	0.487038	7.26063	13.17	0.00279011	0.0113601
CLPP	0.186117	5.03565	13.1469	0.00280763	0.0114085
SPTBN1	0.211815	7.93679	13.1263	0.0028234	0.0114627
MRPS27	0.145586	6.49213	13.1128	0.00283382	0.0114984
SUGT1	0.174303	5.92118	13.1046	0.00284018	0.0115186
VAPA	0.138087	7.41049	13.1039	0.00284066	0.0115186
BUB1B	0.411637	6.01826	13.1934	0.00284606	0.0115348
IGFLR1	0.445267	1.15867	13.0955	0.00284718	0.0115361
CCT5	0.277905	8.26074	13.0842	0.00285596	0.0115684
LAS1L	0.200525	5.29745	13.0789	0.00286005	0.0115816
B3GLCT	0.445604	4.05927	13.1604	0.0028715	0.0116175
PGD	0.176666	8.05294	13.0634	0.0028722	0.0116175
STRAP	0.184548	7.29049	13.0345	0.00289492	0.0116927
IMMT	0.132487	6.92187	12.9989	0.00292323	0.0118004
BAHCC1	0.223076	4.61393	12.9821	0.00293664	0.0118478
FEM1C	0.26655	5.1762	12.9799	0.00293844	0.0118516
ECT2	0.363953	6.94	13.0609	0.00294958	0.0118932
TCF19	0.342145	5.19552	13.0305	0.00295549	0.0119136
SYAP1	0.156363	5.89698	12.9576	0.00295643	0.011914
TUBGCP4	0.185595	5.35111	12.9564	0.00295743	0.0119147
PFKFB4	0.307177	3.76237	12.9502	0.0029624	0.0119293
NDRG4	1.15022	3.30752	12.9365	0.00297357	0.0119694
AHCYL1	0.141406	7.64161	12.9322	0.0029771	0.0119803
KYAT3	0.185517	4.76467	12.9211	0.00298613	0.0120132
TOP1MT	0.290672	4.46683	12.9198	0.00298721	0.0120141
PFKFB2	0.234411	4.62241	12.9134	0.00299244	0.0120318
C17orf53	0.298179	2.76719	12.8867	0.00301447	0.0121169
IPO13	0.224645	5.38113	12.8794	0.00302055	0.0121345
AC087632.1	0.326245	4.31385	12.8718	0.00302683	0.0121493
SMC1A	0.273942	6.96015	12.8643	0.00303307	0.0121703
LONP2	0.157488	6.31267	12.8635	0.00303378	0.0121703
BCAT2	0.257694	4.58133	12.84	0.00305345	0.0122268
ELP5	0.179542	5.0758	12.8395	0.00305388	0.0122268
CEP152	0.286794	3.65019	12.8358	0.00305699	0.0122357
PI4K2B	0.312199	5.52999	12.8256	0.00306554	0.0122665
GNAI3	0.141745	7.26735	12.8074	0.00308098	0.0123176
HMG20A	0.162526	5.80546	12.8034	0.00308441	0.0123211
C19orf12	0.389597	4.51435	12.7963	0.00309039	0.0123397
LCORL	0.332374	3.99903	12.7959	0.0030908	0.0123397
UQCR11	0.160818	6.42653	12.7816	0.00310298	0.0123639
NF1	0.251005	7.48763	12.7781	0.00310598	0.0123724
DTYMK	0.379617	4.76842	12.863	0.00311238	0.0123909
CNOT7	0.137131	6.50289	12.768	0.00311462	0.0123964
CENPM	0.3327	3.00206	12.7593	0.0031221	0.0124125
CCDC9	0.256932	4.10612	12.7572	0.00312392	0.0124125
RAN	0.245081	8.0563	12.7574	0.00312377	0.0124125
TDRKH	0.293601	2.97172	12.743	0.00313622	0.0124578
ADSL	0.199179	5.88218	12.7371	0.00314136	0.0124713
ARMC9	0.234196	7.57366	12.7297	0.00314777	0.0124932
PKD1L2	1.08599	0.618992	12.7176	0.00315834	0.0125316
GCAT	0.419216	3.02772	12.7103	0.0031647	0.0125499
ANKRD29	0.321542	2.52795	12.7072	0.00316739	0.0125514
DNASE2	0.199777	6.57582	12.7058	0.00316862	0.0125514
MYO1B	0.222882	8.41733	12.6617	0.00320761	0.0126987
FARSB	0.229173	5.9487	12.6593	0.00320974	0.0127036
RALGAPA1	0.278783	3.44204	12.6536	0.0032148	0.0127165
BUD31	0.155361	5.79549	12.6448	0.00322264	0.0127404
MROH6	0.252767	4.4114	12.6434	0.00322389	0.0127418
FLVCR1	0.207562	4.31482	12.6366	0.00323001	0.0127624
GTF2H3	0.247989	5.56252	12.6262	0.00323931	0.0127952
MRPL43	0.157628	5.53929	12.6253	0.00324012	0.0127952
KIAA0391	0.202417	5.38377	12.624	0.00324129	0.0127963
CCNF	0.365692	4.94391	12.689	0.00326414	0.0128793
TMEM242	0.214071	4.17986	12.5847	0.00327687	0.0129152
WRB	0.307567	4.23972	12.5493	0.00330931	0.0130213
UBA5	0.170319	5.54945	12.5428	0.00331538	0.0130379
DGUOK	0.165446	5.8729	12.5355	0.00332207	0.0130534
CIC	0.161724	6.09483	12.5361	0.00332151	0.0130534
HIPK2	0.24216	5.18235	12.5345	0.00332303	0.0130535
NKRF	0.183155	4.73858	12.5328	0.00332458	0.0130545
CCSAP	0.247049	4.66442	12.5195	0.00333696	0.0130865
S1PR3	5.38457	7.66497	13.535	0.00334244	0.0131007
AHCY	0.164837	7.72073	12.512	0.00334391	0.0131028
CD99L2	0.202378	6.1011	12.5099	0.00334592	0.0131071
PSMD5	0.183044	6.35152	12.482	0.00337212	0.0131951
FKBP9	0.138787	7.9568	12.4223	0.00342889	0.0133914
DHRS11	0.273656	3.21823	12.4161	0.00343478	0.0134043
ITGA5	0.316822	8.38244	12.4151	0.00343797	0.0134084
LOX	1.10314	8.06723	12.4894	0.00344882	0.0134419
GTF3C6	0.511299	4.71915	12.4874	0.00345072	0.0134433
GTF3C3	0.212641	5.56206	12.3956	0.00345456	0.0134546
POLR2G	0.175172	5.72725	12.385	0.00346485	0.0134872
IPO4	0.234794	5.2215	12.3833	0.00346659	0.0134903
WASF1	0.223114	5.06589	12.3821	0.00346772	0.013491
TRA2A	0.221502	5.51895	12.3811	0.00346873	0.0134912
SNRPA1	0.1937	5.32653	12.362	0.00348736	0.0135451
PMPCA	0.173544	6.10775	12.3599	0.00348937	0.0135492
GJB2	0.299917	4.99257	13.2214	0.00349521	0.0135574
TIMP1	0.245924	8.33526	12.3549	0.00349431	0.0135574
CACYBP	0.25134	6.21356	12.3434	0.00350555	0.0135822
ERI1	0.203598	5.06897	12.3454	0.00350365	0.0135822
GLB1L2	0.315871	3.76227	12.3309	0.00351793	0.0136265
CHAF1B	0.321856	4.02823	12.309	0.00353971	0.0136996
RITA1	0.257062	4.8071	12.2955	0.00355317	0.0137427
ANKRD27	0.156423	5.73553	12.284	0.00356467	0.0137749
KDM4D	0.391129	0.985197	12.2817	0.00356702	0.0137789
BLOC1S3	0.256393	3.61332	12.2786	0.00357013	0.0137872
GNA15	0.221801	5.57608	12.2709	0.00357788	0.0138134
LAMA2	0.814023	6.95165	12.2605	0.00358838	0.0138501
MAP2K1	0.167146	6.22155	12.2498	0.0035992	0.0138767
ZBTB8A	0.230111	3.30585	12.2172	0.00363253	0.013971
YAF2	0.268197	3.76532	12.2061	0.00364393	0.0140073
WNK1	0.198557	7.60594	12.2064	0.00364356	0.0140073
CHCHD6	0.268158	3.52398	12.2029	0.00364724	0.0140124
NOTCH3	0.216587	5.75053	12.2011	0.00364908	0.0140157
SLC26A11	0.363696	3.34526	12.192	0.00365851	0.0140481
NDUFS2	0.151633	7.13104	12.1859	0.00366482	0.0140647
RABGGTB	0.26435	5.96467	12.1743	0.00367684	0.0140985
PRRC2A	0.163385	8.21967	12.1726	0.00367861	0.0140985
COPE	0.149433	6.69154	12.1732	0.00367794	0.0140985
LRP11	0.180537	6.7356	12.1626	0.00368903	0.014127
LSM3	0.238052	5.32493	12.1554	0.00369657	0.0141367
SLC35D1	0.431404	5.00718	12.2354	0.00370146	0.0141478
DDHD1	0.193195	4.12518	12.1379	0.00371493	0.0141892
AL138752.2	0.183534	6.17086	12.1285	0.00372491	0.0142144
AC037198.1	1.27353	4.12846	12.1267	0.00372675	0.0142176
ULBP2	0.33464	2.63674	12.1216	0.00373221	0.0142346
ENPP2	3.28239	7.51176	12.1093	0.00374517	0.0142725
PPT1	0.169853	7.42591	12.1029	0.00375199	0.0142909
FENDRR	1.62101	5.11172	13.5184	0.00376833	0.0143274
TTK	0.351777	5.47044	12.1724	0.00376749	0.0143274
AARS	0.258421	7.62597	12.0902	0.00376563	0.0143274
TBL3	0.200399	5.44416	12.0912	0.00376446	0.0143274
MITD1	0.199418	4.62163	12.0873	0.00376865	0.0143274
SCHIP1	0.227469	4.26631	12.07	0.00378726	0.0143788
PCNX4	0.208567	6.28051	12.0636	0.00379415	0.0143934
OAT	0.148662	7.48221	12.0532	0.00380539	0.0144322
TSC22D2	0.187474	4.96435	12.0424	0.00381707	0.0144726
RWDD1	0.138704	5.90128	12.0187	0.00384294	0.0145617
CHRNB1	0.269984	2.99872	12.0122	0.00385007	0.0145782
SLC2A1	0.272088	7.84793	12.0063	0.00385653	0.0145925
AC024592.3	0.171717	5.82481	12.003	0.00386023	0.0146009
MBD1	0.141359	5.47471	11.9866	0.00387826	0.0146536
ENOPH1	0.203056	5.18957	11.984	0.00388122	0.014657
CDK16	0.182894	6.94922	11.9751	0.00389107	0.0146903
PANK4	0.242896	4.15276	11.9614	0.00390632	0.0147321
MRPS28	0.223199	4.3536	11.9616	0.00390606	0.0147321
SLC44A1	0.13967	7.828	11.9621	0.0039055	0.0147321
EME1	0.310027	2.71973	11.9604	0.00390744	0.0147325
CCNY	0.138511	5.99103	11.9584	0.00390966	0.014733
ODF2	0.195264	5.90558	11.957	0.00391126	0.0147351
PPCS	0.186	5.24628	11.9391	0.00393127	0.0147947
CDC45	0.372081	4.57473	12.0164	0.00393667	0.0147993
TCOF1	0.169671	6.66935	11.9353	0.00393556	0.0147993
HDGFL2	0.178271	5.91924	11.9258	0.00394632	0.0148199
INTS10	0.138855	5.8251	11.9226	0.00394986	0.0148292
EIPR1	0.188276	4.8073	11.9189	0.00395411	0.0148373
EPM2A	0.484184	2.34715	11.9139	0.00395975	0.0148506
CPSF3	0.203443	5.78061	11.9095	0.00396472	0.0148653
SLC6A11	0.260047	3.1374	13.9947	0.00396588	0.0148658
TRUB1	0.332295	4.77392	11.8988	0.00397927	0.0149081
AHSA1	0.232276	6.86976	11.8515	0.00403119	0.0150787
LATS1	0.206362	5.35483	11.8429	0.00404113	0.0151119
KCNK2	1.31689	5.39816	12.961	0.00404556	0.0151204
CLCN6	0.24705	4.61958	11.8295	0.00405675	0.0151542
ATP2A2	0.209259	8.68163	11.8282	0.00405831	0.0151561
MRGBP	0.181089	5.34835	11.8272	0.00405944	0.0151563
RAPGEF1	0.169323	6.65578	11.805	0.00408546	0.0152414
SLC38A4	0.985798	4.75222	11.8818	0.00408978	0.0152535
SSH2	0.171992	5.42982	11.7804	0.00411445	0.0153177
YWHAZ	0.175968	9.41453	11.7793	0.00411578	0.0153182
ZC2HC1A	0.343292	3.12697	11.7782	0.00411704	0.0153189
TDRD7	0.225559	5.86819	11.7735	0.00412267	0.0153358
PPT2	0.289126	4.54082	11.7702	0.00412651	0.0153461
AC026464.4	0.172304	5.34376	11.7271	0.00417813	0.0155177
BLOC1S2	0.231265	5.62446	11.7217	0.00418466	0.0155378
BMI1	0.236221	5.30796	11.7206	0.00418597	0.0155386
SKA2	0.185291	6.20481	11.7064	0.00420314	0.0155736
RANGAP1	0.182911	7.23471	11.6948	0.00421733	0.0156101
AGAP2-AS1	0.227086	4.50233	11.6903	0.00422277	0.0156261
AC006030.1	0.156826	5.04606	11.6622	0.00425728	0.0157303
PRR16	0.963036	4.60033	11.6579	0.00426253	0.0157404
FAM161B	0.299896	2.77813	11.645	0.00427852	0.0157788
PLCB3	0.133314	6.46252	11.6461	0.00427718	0.0157788
RIN2	0.166809	5.96844	11.6399	0.00428483	0.0157939
ME2	0.182416	6.07058	11.621	0.00430838	0.0158579
AAAS	0.173226	4.78586	11.6197	0.00431003	0.0158579
MMP2	0.157847	10.2321	11.6208	0.00430868	0.0158579
PLCXD2	0.34357	3.0439	11.6164	0.00431419	0.015865
MCM5	0.319415	5.67362	11.6839	0.00432763	0.0159062
CISH	0.43513	1.82196	11.6023	0.00433179	0.0159145
NRBP1	0.13214	7.27715	11.602	0.00433214	0.0159145
SUPV3L1	0.185643	4.8628	11.5791	0.00436112	0.016008
TKT	0.21106	9.54372	11.5733	0.00436848	0.016023
PA2G4	0.199557	7.37363	11.5694	0.00437344	0.0160371
FTLP3	0.501469	2.9795	11.5586	0.00438722	0.0160718
TMEM68	0.173935	4.54801	11.5518	0.0043958	0.0160982
OSBPL8	0.245397	6.7182	11.5417	0.00440874	0.0161331
SDF4	0.157574	7.9792	11.5122	0.00444688	0.0162517
LYPD3	0.208316	5.35357	11.5105	0.00444899	0.0162552
AC006504.5	0.530337	1.73187	11.5083	0.0044519	0.0162613
WDR12	0.160987	5.25334	11.5029	0.00445892	0.0162709
GLE1	0.153766	6.34758	11.4969	0.00446669	0.0162947
BBS2	0.153428	5.75885	11.4949	0.0044693	0.0162958
DBNDD1	0.25219	2.99241	11.4903	0.00447528	0.0163092
PAIP2	0.190361	6.49022	11.4911	0.00447425	0.0163092
CSK	0.172878	5.88936	11.4837	0.00448394	0.0163324
LAMA4	1.41727	7.87491	11.5555	0.00449037	0.0163432
DDX59	0.190161	4.25426	11.4707	0.00450103	0.0163736
AKR1B1	0.616766	9.10461	11.9561	0.00450573	0.0163823
GLRX5	0.205799	5.22747	11.4655	0.00450776	0.0163854
TMEM139	0.255238	3.4302	12.224	0.00451003	0.0163895
TCP11L1	0.211306	4.44238	11.4607	0.00451412	0.0164001
WASHC4	0.292161	6.61082	11.4613	0.0045438	0.0164868
L2HGDH	0.311551	3.66208	11.4369	0.00454566	0.0164894
USP28	0.15491	6.36301	11.435	0.0045481	0.016494
CRADD	0.273539	3.0925	11.43	0.00455478	0.0165098
HIST1H2AC	0.272924	5.30126	11.4305	0.00455421	0.0165098
RGL1	0.513572	4.74659	11.4255	0.00456079	0.0165189
TNPO1	0.252239	8.08355	11.418	0.00457085	0.0165511
SEMA4F	0.300635	3.42645	11.4104	0.00458097	0.0165835
GNB5	0.157965	5.22039	11.3765	0.00462676	0.0167322
PCMT1	0.161937	6.51788	11.3534	0.00465813	0.0168406
SCN9A	0.38927	5.74588	11.4074	0.00468705	0.01692
GPX2	0.198717	7.41624	11.3315	0.00468825	0.01692
NDUFA10	0.130804	6.40893	11.3323	0.00468712	0.01692
AC243547.3	0.314437	2.5505	11.3023	0.00472863	0.0170527
AL672142.1	0.291462	2.66613	11.2993	0.00473282	0.0170635
PRR5L	0.257921	3.42436	11.2947	0.00473929	0.0170824
ZBED6CL	0.778392	1.69099	11.3587	0.0047539	0.0171307
USP35	0.224953	3.13802	11.2824	0.00475639	0.017131
AGO3	0.197692	4.28767	11.2794	0.00476055	0.0171388
CXorf57	0.292216	2.4771	11.2782	0.00476224	0.017139
PCNT	0.249023	5.31562	11.2692	0.00477497	0.0171761
EMG1	0.182051	5.39778	11.2513	0.00480024	0.0172538
NIT2	0.154004	5.73427	11.2444	0.00481001	0.0172846
POLR2C	0.158286	5.95318	11.2338	0.00482504	0.0173342
NABP2	0.233996	4.9744	11.2326	0.00482673	0.0173359
FAM83D	0.370078	5.56547	11.2995	0.00483661	0.0173612
QPCTL	0.307553	3.60819	11.2251	0.00483745	0.0173612
CDCA8	0.361405	5.285	11.2956	0.00484213	0.0173691
COL11A1	3.86483	7.55427	11.2945	0.00484372	0.0173705
PTCD2	0.221456	3.92372	11.2187	0.00484662	0.017376
SMIM4	0.282369	2.76149	11.2134	0.00485418	0.017386
ENG	3.36921	7.43499	11.2839	0.00485871	0.0173978
DCAF11	0.183999	6.02544	11.2078	0.00486223	0.017406
SLX4	0.287594	3.7337	11.1804	0.0049018	0.0175211
POLR2D	0.183881	5.2656	11.1774	0.00490615	0.0175283
VPS4A	0.146352	6.04613	11.1773	0.00490628	0.0175283
MBNL1	0.215793	7.69801	11.1663	0.00492223	0.0175808
CDC23	0.152162	5.82303	11.1645	0.00492487	0.0175858
COQ6	0.285012	3.5945	11.1629	0.00492712	0.0175894
CLMP	4.08698	7.75349	11.2344	0.00492946	0.0175933
PTBP3	0.203481	8.0543	11.1589	0.00493298	0.0176015
ZBTB17	0.175745	4.33603	11.1551	0.00493863	0.0176121
DUSP10	0.215667	5.11364	11.153	0.0049416	0.0176145
SPTLC3	0.289345	3.49679	11.1416	0.00495834	0.0176564
HDGFL3	0.184774	5.37619	11.1398	0.00496096	0.0176613
ARHGAP19-SLIT1	0.317521	3.17521	11.1341	0.00496947	0.0176871
PRR34-AS1	0.40807	1.73709	11.1301	0.0049753	0.0177034
FAM198B	0.939415	3.69075	11.1847	0.00500181	0.0177844
NDUFC2	0.208494	6.22756	11.0984	0.00502233	0.0178484
EMC4	0.157626	5.99819	11.079	0.00505126	0.0179422
SAMM50	0.225962	5.68819	11.0751	0.00505713	0.0179585
PSMA6	0.137431	7.32064	11.0717	0.00506228	0.0179723
RPA3	0.168284	5.46775	11.0668	0.00506966	0.0179895
SASS6	0.341461	4.0877	11.0565	0.00508522	0.0180312
PIGB	0.17606	4.28223	11.0527	0.00509096	0.018047
DLD	0.215706	6.77327	11.0512	0.00509319	0.0180504
OSBPL1A	0.162318	6.26889	11.0405	0.00510954	0.0181038
ABCB9	0.305888	2.94746	11.0382	0.005113	0.0181115
AC010132.3	0.145002	7.66065	11.014	0.00515	0.0182129
CLIC4	0.232305	8.95502	11.0078	0.00515949	0.0182397
BCL7C	0.187112	4.94959	11.0031	0.00516673	0.0182608
YIPF1	0.174513	4.70631	11.0021	0.0051683	0.0182618
CPEB2	0.435783	4.0327	11.0522	0.0052006	0.0183621
HACD3	0.171526	7.27322	10.9549	0.00524159	0.0184701
FSD1L	0.375283	2.42257	10.9485	0.00525162	0.0184962
SPNS1	0.213239	5.45449	10.9457	0.00525608	0.0185073
LRRC40	0.289299	4.80228	10.9385	0.00526739	0.0185425
DPP4	4.41875	7.25855	11.6314	0.00527701	0.0185718
APTX	0.144312	5.11038	10.9215	0.00529424	0.0186139
CTHRC1	4.23573	5.86203	11.6146	0.00530083	0.0186302
C16orf95	0.417659	1.40764	10.9135	0.00530697	0.0186402
MCM8	0.371076	4.88703	10.9743	0.00532188	0.018674
TACC3	0.271293	5.61452	10.9027	0.00532413	0.018674
CARD8	0.321997	3.49335	10.9009	0.00532691	0.0186763
HNRNPR	0.2423	7.68617	10.9002	0.00532806	0.0186763
RRM2	0.361015	6.55338	10.9651	0.00533634	0.0186884
MYDGF	0.170392	7.40631	10.8956	0.0053355	0.0186884
ABCB10	0.235603	5.24179	10.8792	0.00536174	0.0187489
COX6A1	0.143881	6.28603	10.875	0.00536851	0.0187633
NUP37	0.197785	5.46053	10.867	0.00538144	0.0187992
DPYSL3	0.325732	7.04756	10.9311	0.00539043	0.0188134
TMEM263	0.215505	6.8918	10.8531	0.00540389	0.0188455
TOMM22	0.156412	6.07194	10.853	0.005404	0.0188455
S1PR1	3.17986	3.97398	10.8471	0.00541666	0.0188804
RTEL1	0.212524	3.63171	10.8442	0.00541841	0.0188818
CENPL	0.299311	3.69452	10.8295	0.00544228	0.018951
DNAJC6	0.283269	3.60326	10.8203	0.00545742	0.0189822
PCSK6	0.460646	1.85993	10.8153	0.0054656	0.0189995
ELMSAN1	0.246248	5.18707	10.8153	0.00546554	0.0189995
GALNT1	0.166442	6.39436	10.7959	0.00549766	0.0190922
PMM1	0.349038	4.874	10.7853	0.0055389	0.0192025
JMJD6	0.232805	4.79617	10.7715	0.00553816	0.0192025
THUMPD3	0.159295	5.70001	10.768	0.00554393	0.0192105
GTF2F2	0.124655	5.89488	10.7635	0.00555149	0.0192274
TTLL12	0.159091	6.12497	10.76	0.00555745	0.0192433
UHRF1BP1	0.247287	5.23342	10.7558	0.00556436	0.0192625
AL133353.2	0.207485	4.14766	10.7479	0.00557769	0.0193037
RPL22L1	0.424055	6.39592	10.7969	0.00561022	0.0193928
GACAT2	2.23642	0.827444	10.7082	0.00564495	0.0194891
PPP1R7	0.137432	5.94392	10.6992	0.00566041	0.0195377
NDUFB5	0.141206	6.6658	10.6975	0.00566334	0.0195431
AC068946.2	0.201216	5.89589	10.692	0.00567268	0.0195659
CDC123	0.18969	6.39469	10.6869	0.00568148	0.0195835
IER3IP1	0.160318	6.18536	10.6728	0.00570569	0.0196414
PDE4B	4.23572	4.87824	11.3267	0.00573067	0.0197178
EXOSC7	0.183723	5.07787	10.6575	0.00573232	0.0197187
IGSF9	0.206684	4.46373	11.303	0.00576777	0.0198118
UBE2O	0.135472	5.53112	10.6177	0.0058019	0.0199193
FN3KRP	0.232973	4.27795	10.5981	0.0058365	0.0200187
[truncated: 668 more rows]
