# Supplementary material for: Agrin-Matrix Metalloproteinase-12 axis confers a mechanically competent microenvironment in skin wound healing
Source: Nat Commun. 2021 Nov 3;12:6349. doi: 10.1038/s41467-021-26717-7 (PMC8566503; doi:10.1038/s41467-021-26717-7)
Supplement: Supplementary file 5 — Supplementary data 2 [file 41467_2021_26717_MOESM5_ESM.xlsx]

## Sheet: Downregulated genes
Gene name	logFC	logCPM	F	PValue	FDR
MMP12	-3.23873	4.62082	1529.26	1.50405e-15	2.13109e-11
MMP10	-3.77154	2.02976	559.839	1.40921e-12	7.51337e-09
MMP1	-2.05967	9.33767	487.358	3.58854e-12	1.11048e-08
DUOX2	-1.52168	3.5706	386.294	1.70601e-11	2.68583e-08
AGRN	-1.0351	9.15817	375.902	2.04701e-11	2.9004e-08
GSDMB	-2.18197	3.29896	352.972	3.11526e-11	4.01273e-08
NINL	-2.71773	2.98443	302.991	8.59365e-11	1.0147e-07
RNF207	-1.43188	2.94397	294.301	1.042e-10	1.05458e-07
CTSS	-1.37322	5.07276	287.045	1.22908e-10	1.08842e-07
MT-CO2	-0.939539	9.24814	288.695	1.18337e-10	1.08842e-07
STK39	-0.966689	6.08012	283.59	1.33149e-10	1.10976e-07
RARRES3	-1.44504	4.44681	279.767	1.45639e-10	1.14642e-07
SYTL2	-1.56893	4.30812	267.711	1.94754e-10	1.45235e-07
KANK1	-0.975389	5.60855	254.531	2.71532e-10	1.83206e-07
KLK10	-1.03032	5.61242	246.369	3.36372e-10	2.16639e-07
ZNF812P	-3.25819	-0.284395	225.458	6.01331e-10	3.38165e-07
RDH10	-1.32636	5.74267	223.3	6.44396e-10	3.38165e-07
AL645608.5	-1.03834	5.24624	225.019	6.09042e-10	3.38165e-07
FAM210B	-0.801118	6.09984	223.541	6.3583e-10	3.38165e-07
CDH5	-3.73602	2.71506	535.343	7.67338e-10	3.55427e-07
MUC20	-2.26272	1.13732	217.169	7.67902e-10	3.55427e-07
ELF3-AS1	-1.48859	3.77874	215.752	8.01388e-10	3.55427e-07
SLPI	-1.47944	2.84847	214.449	8.33669e-10	3.55427e-07
MIR6510	-1.08269	5.48749	214.284	8.37851e-10	3.55427e-07
GFI1	-1.53631	3.08034	210.836	9.31235e-10	3.76991e-07
RPL21P13	-2.35609	0.22308	206.009	1.08268e-09	4.03696e-07
PBX1	-0.696465	6.49749	203.754	1.16294e-09	4.22506e-07
IDO1	-2.96754	4.25796	224.755	1.25151e-09	4.43317e-07
FRMD8	-0.974987	5.78134	195.45	1.52342e-09	5.13937e-07
AGR2	-2.06492	3.13302	447.578	1.62174e-09	5.18987e-07
RF01955	-1.54672	2.73241	194.085	1.59421e-09	5.18987e-07
HOXA-AS2	-1.28473	2.82187	193.088	1.64827e-09	5.18987e-07
GLUL	-1.3526	8.28025	190.489	2.24364e-09	6.76384e-07
CP	-3.97115	0.020795	181.174	2.48768e-09	7.04958e-07
ISLR	-3.37517	3.23885	180.359	2.56108e-09	7.11527e-07
KRT15	-1.07441	9.40545	174.775	3.13619e-09	8.51197e-07
RF01956	-1.41537	3.58703	169.838	3.77041e-09	9.25954e-07
LYNX1-SLURP2	-1.40983	3.57735	170.254	3.71167e-09	9.25954e-07
NTN4	-0.823821	7.32225	171.432	3.55083e-09	9.25954e-07
AHSA2P	-0.783345	3.7091	170.056	3.73951e-09	9.25954e-07
MMP7	-2.55522	3.57415	174.89	3.85917e-09	9.2679e-07
SSPN	-1.10894	4.73994	164.282	4.66684e-09	1.06652e-06
DOCK8	-2.03332	2.86409	168.222	4.93421e-09	1.10973e-06
EPHA4	-1.27597	5.58084	161.617	5.18215e-09	1.12355e-06
C10orf99	-2.17398	1.48128	348.661	5.37688e-09	1.12958e-06
AC022034.1	-1.58198	2.35141	160.482	5.42108e-09	1.12958e-06
MYRF	-2.2673	1.95064	157.77	6.04498e-09	1.14774e-06
LXN	-0.918393	5.6935	157.49	6.11385e-09	1.14774e-06
KRT4	-0.90277	4.59725	158.081	5.96945e-09	1.14774e-06
SGSM2	-0.655412	5.44307	158.028	5.98214e-09	1.14774e-06
CCL5	-2.21836	1.36374	155.852	6.53586e-09	1.16048e-06
HSF4	-1.39085	1.2764	155.678	6.58273e-09	1.16048e-06
AC126283.2	-0.939696	5.01684	154.906	6.79483e-09	1.17257e-06
WARS	-0.786063	8.24382	153.503	7.20056e-09	1.20029e-06
CFH	-0.855956	7.22639	152.65	7.46082e-09	1.21509e-06
NEBL	-0.969842	5.54233	151.817	7.72553e-09	1.2439e-06
LINC00963	-0.700727	4.99589	149.61	8.48027e-09	1.35008e-06
MT-CO3	-0.621797	9.3426	148.995	8.70529e-09	1.3705e-06
RF01957	-1.46668	3.69129	148.127	9.08144e-09	1.39864e-06
IQCE	-0.85879	5.01223	148.107	9.04225e-09	1.39864e-06
NEAT1	-1.38686	7.84745	148.938	1.06073e-08	1.57095e-06
MT-ND5	-0.813313	8.32418	143.661	1.09727e-08	1.58646e-06
STRA6	-1.78117	5.33739	147.286	1.13738e-08	1.62783e-06
PLEKHA6	-1.29286	4.96811	141.452	1.21049e-08	1.71514e-06
CCNL2	-0.773069	5.27912	140.672	1.25357e-08	1.7586e-06
LINC00342	-2.32969	1.06826	139.953	1.29492e-08	1.79879e-06
DHRS9	-1.32808	4.61719	185.471	1.40288e-08	1.92985e-06
MT-ATP8	-0.499448	6.17882	137.514	1.44714e-08	1.97159e-06
CLINT1	-0.643795	7.39064	136.802	1.49537e-08	2.01431e-06
MT-ATP6	-0.537185	8.22386	133.493	1.74513e-08	2.24788e-06
ANKRD36C	-1.56432	1.48111	133.064	1.78083e-08	2.27321e-06
CDK5RAP3	-0.561512	5.59707	131.741	1.89649e-08	2.378e-06
ABCA13	-1.22079	1.84736	129.936	2.0684e-08	2.54845e-06
ZNF117	-1.22044	2.14076	129.751	2.08705e-08	2.54926e-06
GPR132	-2.5276	-0.249989	129.316	2.13153e-08	2.58133e-06
MTATP6P1	-0.566016	5.22494	128.955	2.1693e-08	2.58293e-06
MT-CO1	-0.613394	10.1848	125.876	2.52445e-08	2.90804e-06
ZNF37BP	-0.700931	3.42277	123.778	2.80469e-08	3.17918e-06
BCL6	-0.660359	5.12	123.238	2.88251e-08	3.21459e-06
SKAP2	-0.452219	5.70991	123.327	2.86948e-08	3.21459e-06
MIR22HG	-0.968455	4.62157	120.995	3.23326e-08	3.52401e-06
FGD3	-1.05161	3.06283	158.605	3.32494e-08	3.58654e-06
CASTOR3	-1.35168	2.27052	119.988	3.40625e-08	3.62881e-06
NAT9	-0.640124	4.56288	119.528	3.48888e-08	3.67144e-06
TCN1	-1.49155	2.81865	234.201	3.57128e-08	3.67574e-06
AC093627.4	-1.61512	1.43132	117.742	3.83227e-08	3.90643e-06
LINC00892	-3.16472	0.709211	229.838	3.90317e-08	3.92227e-06
IGFBP6	-1.03952	8.61289	120.763	3.89505e-08	3.92227e-06
TLR1	-2.16891	0.0745897	115.32	4.36129e-08	4.2866e-06
NIPAL2	-0.636406	5.44908	115.195	4.39073e-08	4.2866e-06
CFI	-1.32	4.72	118.161	4.45246e-08	4.29163e-06
ADGRF1	-0.959623	6.9757	149.135	4.69634e-08	4.46593e-06
COLCA1	-2.66277	0.794169	148.566	4.7691e-08	4.5049e-06
TFPI2	-0.738464	5.17969	112.744	5.01791e-08	4.70853e-06
SEC31B	-1.46736	1.1998	112.463	5.09619e-08	4.71947e-06
SRPX2	-1.20494	5.55453	115.592	5.09416e-08	4.71947e-06
RNASEL	-0.60788	4.29959	112.299	5.14251e-08	4.73144e-06
PLBD1	-1.79054	0.796802	111.726	5.30802e-08	4.82111e-06
SLURP2	-1.40822	3.57367	140.624	6.48497e-08	5.63715e-06
TSPAN6	-0.53329	5.84923	107.648	6.68032e-08	5.77155e-06
AC018521.1	-0.463262	5.779	107.135	6.88022e-08	5.85249e-06
SLC35B3	-0.526854	5.24267	106.228	7.25047e-08	6.04305e-06
ELK4	-0.395431	6.20667	106.056	7.32323e-08	6.068e-06
AGAP11	-1.31327	1.81671	105.735	7.46113e-08	6.11079e-06
PGGHG	-1.27886	2.88605	105.828	7.42107e-08	6.11079e-06
PLAT	-1.88364	7.99497	124.427	7.66902e-08	6.174e-06
RIPK4	-0.622851	7.73904	103.381	8.56967e-08	6.86009e-06
GATD1	-0.55934	4.64714	102.474	9.04604e-08	7.12074e-06
BMP3	-1.75142	0.715388	102.372	9.10186e-08	7.1251e-06
PAQR6	-1.2101	1.55189	101.791	9.42542e-08	7.25808e-06
MT-CYB	-0.791199	7.8796	101.634	9.515e-08	7.28746e-06
ZNF704	-0.524678	4.86124	101.448	9.62245e-08	7.29094e-06
AC008397.2	-1.67206	0.535303	100.832	9.98846e-08	7.48818e-06
AC008759.3	-3.13831	-0.311305	186.734	1.03699e-07	7.59091e-06
BMS1P3	-1.34939	0.204999	100.242	1.03539e-07	7.59091e-06
PRICKLE4	-0.8407	2.8432	100.419	1.02427e-07	7.59091e-06
MT-ND4L	-0.582518	7.24435	100.18	1.03934e-07	7.59091e-06
IFITM10	-1.49142	2.40698	99.832	1.06171e-07	7.6419e-06
ASS1	-1.3577	7.42281	102.434	1.0625e-07	7.6419e-06
FGFR3	-0.797403	5.87641	99.9426	1.05454e-07	7.6419e-06
AC006001.3	-0.635515	3.33057	99.6699	1.07232e-07	7.67361e-06
YPEL2	-1.33516	3.45422	99.3655	1.09258e-07	7.77929e-06
IDUA	-1.18911	3.59883	96.702	1.28982e-07	8.84487e-06
MT-ND4	-0.723621	9.92235	96.6731	1.29218e-07	8.84487e-06
CEL	-1.59802	2.13449	96.2958	1.32336e-07	9.01472e-06
TMEM173	-0.811798	6.19133	95.1253	1.4257e-07	9.58503e-06
CCDC80	-0.589858	8.27762	94.87	1.44921e-07	9.68581e-06
CEACAM1	-1.19213	1.46929	94.4248	1.49128e-07	9.86793e-06
FUT3	-1.88389	0.534548	118.486	1.63987e-07	1.05137e-05
ZNF616	-1.17261	2.89394	92.8637	1.65023e-07	1.05325e-05
PTGES	-0.95521	7.49213	94.8627	1.68664e-07	1.06688e-05
AL136982.1	-1.36325	1.55977	91.9821	1.74854e-07	1.07726e-05
TAPBPL	-0.600179	4.33447	91.021	1.86343e-07	1.13042e-05
TSPAN3	-0.453049	7.67269	89.9233	2.00536e-07	1.18887e-05
TP53I11	-1.89776	5.08664	92.0401	2.02065e-07	1.19294e-05
NEO1	-0.904706	2.81964	88.5889	2.19488e-07	1.27246e-05
S100A7	-2.00313	-0.304307	111.956	2.22691e-07	1.28265e-05
ARHGAP26	-0.636593	4.02979	87.7349	2.32691e-07	1.32944e-05
CASP1	-0.516943	5.95332	87.7832	2.31921e-07	1.32944e-05
DGLUCY	-0.480577	4.89097	87.5802	2.35179e-07	1.3329e-05
TMEM198B	-0.960079	3.66414	86.3496	2.56092e-07	1.41741e-05
ACKR3	-0.764664	5.01142	86.3652	2.55815e-07	1.41741e-05
PIP5K1C	-0.403953	5.94413	86.2109	2.58581e-07	1.42009e-05
CFAP57	-1.30087	1.87416	86.1405	2.59854e-07	1.42157e-05
EGR2	-2.0582	1.21904	85.8407	2.65357e-07	1.44055e-05
AL136982.6	-1.3196	0.223298	85.7757	2.66569e-07	1.44161e-05
TNS2	-0.848419	5.60674	85.4158	2.73388e-07	1.46729e-05
RASGRF1	-1.24738	2.15896	85.3606	2.74451e-07	1.46743e-05
BAIAP2-DT	-0.533927	4.2572	85.2781	2.7605e-07	1.47044e-05
CAPN3	-2.45096	0.520837	85.1552	2.78451e-07	1.47767e-05
RIPOR2	-1.93477	4.89503	84.6588	2.88394e-07	1.51343e-05
AC097625.1	-0.861682	2.53333	84.3429	2.94935e-07	1.54204e-05
PALM	-1.76737	1.57453	84.0955	3.01297e-07	1.56376e-05
AL136982.4	-1.41424	1.01698	83.8662	3.05128e-07	1.5682e-05
AC004870.2	-1.23399	2.75897	105.696	3.03334e-07	1.5682e-05
LRRC14	-0.443929	4.49316	83.7997	3.0658e-07	1.5682e-05
AC083837.2	-1.50635	2.31549	83.6358	3.10197e-07	1.57533e-05
ADCY10P1	-1.15331	1.54928	83.6658	3.09531e-07	1.57533e-05
PSG5	-1.73576	6.20365	83.4946	3.13352e-07	1.58567e-05
SEC63	-0.331156	7.26766	83.3755	3.16043e-07	1.58795e-05
TP53INP1	-0.979627	4.75914	83.1716	3.2071e-07	1.60145e-05
DDX17	-0.570835	8.01689	83.1594	3.2099e-07	1.60145e-05
RPAP2	-0.515585	4.72477	82.8384	3.28506e-07	1.62748e-05
SLC22A17	-1.78012	4.26193	82.642	3.33202e-07	1.63124e-05
AL662795.2	-0.978871	2.95016	82.6783	3.32329e-07	1.63124e-05
CCDC57	-0.769447	3.86146	82.6359	3.33352e-07	1.63124e-05
PTPRS	-0.498169	6.49981	82.6144	3.3387e-07	1.63124e-05
SDCBP2	-1.00929	2.75713	81.9724	3.49806e-07	1.69284e-05
ELF3	-1.03015	8.87814	83.7343	3.54252e-07	1.69758e-05
TNFRSF14	-0.8641	3.92363	81.7847	3.54629e-07	1.69758e-05
ST3GAL1	-0.645706	6.18841	81.6973	3.56901e-07	1.70193e-05
CD86	-1.36331	0.936624	102.063	3.65719e-07	1.73033e-05
TRANK1	-0.735789	4.72184	81.3142	3.67055e-07	1.73033e-05
SH2D4A	-0.628748	5.59145	81.2946	3.67584e-07	1.73033e-05
TRIM31	-1.3515	3.37955	142.105	3.7175e-07	1.73782e-05
ZNF33B	-0.521226	4.45851	81.0967	3.72969e-07	1.73782e-05
IVL	-1.10488	4.07437	82.7603	3.79554e-07	1.75176e-05
CSAD	-1.15239	2.0233	80.6605	3.85158e-07	1.76656e-05
ACE2	-0.993986	2.53124	80.484	3.90219e-07	1.77782e-05
HOXC4	-0.843736	1.70762	80.5232	3.89089e-07	1.77782e-05
FAM111A	-0.505127	5.24973	80.2208	3.97911e-07	1.80128e-05
STK38	-0.43103	6.70811	80.1267	4.00701e-07	1.80239e-05
CAMK2A	-1.60863	1.12054	79.8965	4.07626e-07	1.82574e-05
IFNAR2	-0.508474	5.141	79.6136	4.16322e-07	1.8486e-05
BRD3	-0.34287	5.76519	79.0947	4.32831e-07	1.87547e-05
MEIS2	-0.614926	5.89655	78.9873	4.36344e-07	1.88492e-05
C3	-1.10898	8.56215	80.7716	4.37938e-07	1.88606e-05
GAA	-1.13016	6.09849	80.4274	4.49058e-07	1.92227e-05
CCDC146	-1.3143	1.70029	78.1774	4.63887e-07	1.97382e-05
SAMD12	-0.771304	3.87713	78.19	4.63445e-07	1.97382e-05
GPSM3	-0.918817	3.02879	78.0033	4.70067e-07	1.98817e-05
ANTXR2	-0.691269	6.55082	77.5841	4.85333e-07	2.02255e-05
TMPRSS4	-0.820043	7.0812	79.051	4.96885e-07	2.05858e-05
NDRG2	-1.46976	1.80508	76.7415	5.17767e-07	2.11823e-05
ZBTB46	-1.27236	2.13176	76.8319	5.14172e-07	2.11823e-05
FAM118A	-0.52394	4.1371	76.7203	5.18616e-07	2.11823e-05
ABI3BP	-1.50818	4.63576	76.6546	5.23087e-07	2.12978e-05
STAG3L5P-PVRIG2P-PILRB	-0.520193	4.00719	76.3941	5.31861e-07	2.15929e-05
PADI1	-1.75809	2.63742	78.0536	5.35205e-07	2.16666e-05
ADAMTS13	-1.89743	1.03417	75.9083	5.52305e-07	2.21063e-05
IGFBP4	-0.852239	9.92169	75.8339	5.55517e-07	2.21722e-05
RUNDC1	-0.37988	4.70574	75.6629	5.62975e-07	2.24067e-05
TPM2	-0.878353	8.71677	75.1884	5.84281e-07	2.29963e-05
SKIL	-0.595825	4.71715	74.9652	5.94626e-07	2.33387e-05
ZFP62	-0.477418	4.03375	74.8762	5.98805e-07	2.34377e-05
MIRLET7BHG	-1.4634	1.60606	74.4859	6.1755e-07	2.41049e-05
TLE2	-1.3004	0.125211	73.0627	6.91811e-07	2.66366e-05
MAVS	-0.395344	7.21019	73.0946	6.90036e-07	2.66366e-05
TMEM179B	-0.570088	5.13799	73.0253	6.93898e-07	2.66446e-05
FBXO34	-0.468941	5.68568	72.7067	7.11952e-07	2.71904e-05
MAB21L4	-1.4996	1.45187	122.944	7.19069e-07	2.73884e-05
AC018629.1	-0.788188	2.48313	72.3852	7.30722e-07	2.76096e-05
SPATS2L	-0.458537	7.73245	72.4223	7.28527e-07	2.76096e-05
ARL14EP	-0.43541	4.68671	72.1934	7.4219e-07	2.79678e-05
LINC00511	-0.544518	4.03514	72.0828	7.48895e-07	2.80717e-05
SELENOP	-1.03357	3.87408	73.5508	7.56393e-07	2.82035e-05
STS	-0.576745	4.67433	71.7186	7.71475e-07	2.84662e-05
MT-ND1	-0.714608	6.57155	71.3885	7.95271e-07	2.90417e-05
BTN3A3	-0.62826	5.09855	71.2884	7.99156e-07	2.91086e-05
HLA-DRB1	-2.05909	0.534647	70.712	8.40835e-07	3.03923e-05
EPB41L4A	-1.09331	1.42702	70.446	8.56719e-07	3.06537e-05
AQP3	-0.899784	8.21779	71.9881	8.56506e-07	3.06537e-05
DUOXA1	-0.652026	4.57238	70.3578	8.63014e-07	3.07237e-05
UCP2	-1.54637	2.4898	70.3135	8.66194e-07	3.07597e-05
RHPN1	-1.17279	0.727281	70.2621	8.69905e-07	3.08142e-05
LPCAT4	-0.433641	5.22406	69.9919	8.8971e-07	3.14372e-05
GBP4	-1.05808	3.94839	71.4162	8.96884e-07	3.16118e-05
PRXL2B	-0.509341	4.51649	69.8245	9.02232e-07	3.17214e-05
CCDC18-AS1	-1.06818	1.89682	69.7556	9.07453e-07	3.1826e-05
IKBKB	-0.430338	5.39961	69.5762	9.21191e-07	3.21487e-05
TNFAIP2	-1.08614	9.19551	70.9952	9.2801e-07	3.23071e-05
RBPMS	-0.946188	5.50645	68.4221	1.0155e-06	3.49239e-05
SLC15A2	-0.770995	2.09656	68.365	1.02044e-06	3.49857e-05
LIMCH1	-0.453157	5.04275	68.0715	1.04631e-06	3.54668e-05
AL354754.1	-2.69765	0.117004	112.424	1.08141e-06	3.64821e-05
CALCOCO1	-0.928423	6.1685	69.154	1.07953e-06	3.64821e-05
ZNF503	-0.698272	4.24858	67.5725	1.09202e-06	3.67526e-05
AL691482.3	-1.04504	7.41008	68.8731	1.10506e-06	3.71032e-05
SREBF1	-1.06155	7.32961	68.8008	1.11174e-06	3.72393e-05
GRN	-0.694342	8.93825	67.3354	1.11454e-06	3.7245e-05
METTL7A	-0.555672	4.52143	67.2605	1.12176e-06	3.73981e-05
STIMATE	-0.497163	4.84264	66.9873	1.14856e-06	3.79347e-05
PADI3	-1.79004	1.61247	68.2806	1.16121e-06	3.79983e-05
MPPED2	-1.01631	4.06071	110.751	1.15769e-06	3.79983e-05
TLCD1	-0.724263	2.96003	66.5888	1.18899e-06	3.87282e-05
RAB26	-0.711152	4.78301	66.3244	1.21671e-06	3.93005e-05
HGSNAT	-0.458132	6.33031	66.2952	1.21982e-06	3.93005e-05
TNFSF10	-0.971871	6.71043	67.3752	1.25347e-06	4.0182e-05
SLC35A2	-0.361321	5.57766	65.822	1.27145e-06	4.06664e-05
STAT6	-0.37588	7.68283	65.5394	1.30347e-06	4.15032e-05
AC009237.14	-0.950249	1.85302	65.4637	1.31221e-06	4.15838e-05
CLK1	-0.490517	4.85674	65.4348	1.31557e-06	4.15838e-05
NICN1	-0.549508	3.23852	64.6583	1.40942e-06	4.38904e-05
AL138963.3	-0.467027	3.98139	64.5362	1.42488e-06	4.42073e-05
CCL17	-2.03373	1.06752	105.663	1.43281e-06	4.43264e-05
NOXA1	-1.16046	2.60673	64.343	1.45423e-06	4.4891e-05
LUC7L3	-0.513314	6.2141	64.262	1.46027e-06	4.49795e-05
MMP13	-2.4549	6.80406	93.9524	1.48348e-06	4.55951e-05
AC079466.1	-1.97564	3.42853	86.2688	1.48913e-06	4.56699e-05
PIGR	-2.89357	0.773706	109.24	1.50772e-06	4.57521e-05
BBOF1	-1.13685	2.39529	63.8953	1.50919e-06	4.57521e-05
CLDN7	-0.792681	7.61699	65.2034	1.51119e-06	4.57521e-05
TRPV1	-0.766777	3.49309	63.9267	1.50493e-06	4.57521e-05
CLMN	-0.761939	3.86599	63.8982	1.50881e-06	4.57521e-05
AF127577.4	-0.762139	2.82653	63.6988	1.53619e-06	4.63112e-05
AC005840.2	-1.05663	1.34312	63.5157	1.56184e-06	4.6687e-05
C19orf66	-0.500063	5.74443	63.538	1.55869e-06	4.6687e-05
DTX4	-0.532115	5.88854	63.0155	1.63443e-06	4.8146e-05
AC012651.1	-0.848733	1.81105	62.9543	1.64358e-06	4.8315e-05
PELI2	-1.03922	2.73282	62.889	1.6534e-06	4.85031e-05
TSPAN33	-0.987956	1.32066	62.8245	1.66316e-06	4.86888e-05
PTK2	-0.313092	7.01336	62.2253	1.75714e-06	5.07065e-05
JUND	-0.861648	6.76189	63.2662	1.79347e-06	5.15949e-05
SAMD9	-0.814743	7.59759	63.2554	1.79521e-06	5.15949e-05
AP1G2	-0.566646	4.3565	61.9416	1.80375e-06	5.17354e-05
TIMP3	-0.602831	9.20525	61.7521	1.83567e-06	5.24926e-05
MAX	-0.49712	5.88658	61.5722	1.86656e-06	5.31642e-05
MT-ND2	-0.421619	7.21907	61.5607	1.86857e-06	5.31642e-05
FANK1	-1.11175	1.91882	61.4138	1.89428e-06	5.3573e-05
ANKMY1	-0.763766	2.92677	60.7134	2.02255e-06	5.63015e-05
THEM6	-0.46996	5.50881	60.6218	2.04004e-06	5.64557e-05
ZFP36L2	-0.751793	7.3135	61.745	2.05799e-06	5.67309e-05
DNAJB1	-0.370357	7.32905	60.094	2.14433e-06	5.81653e-05
SIK3	-0.402319	4.73323	60.0188	2.15967e-06	5.82865e-05
PAPLN	-0.8025	2.68606	59.9656	2.17061e-06	5.84702e-05
PRSS22	-1.48744	3.31027	74.5367	2.20244e-06	5.91031e-05
HRK	-0.901019	2.03384	59.7088	2.22428e-06	5.95764e-05
SNAP23	-0.392982	6.09463	59.3755	2.29624e-06	6.09278e-05
SAP30L	-0.353502	5.78831	59.3512	2.30161e-06	6.0956e-05
CD74	-2.08286	3.53115	67.7794	2.32421e-06	6.14398e-05
KRI1	-0.451653	4.63561	58.9189	2.39919e-06	6.33039e-05
BCAT1	-0.597896	6.75636	58.8378	2.41803e-06	6.35642e-05
NOP53	-0.668471	7.41999	59.5123	2.4652e-06	6.45645e-05
AC021016.2	-1.24653	0.563584	58.519	2.49371e-06	6.49511e-05
TTC30A	-0.829163	2.99195	58.544	2.48768e-06	6.49511e-05
MUC20-OT1	-0.648031	3.4225	58.4003	2.52259e-06	6.55827e-05
ADGRA2	-1.93243	7.97566	59.402	2.55808e-06	6.61414e-05
NUDT4	-0.378518	5.23183	58.2572	2.55791e-06	6.61414e-05
ZNF561	-0.528974	4.87741	58.1382	2.58771e-06	6.67855e-05
PIK3R3	-0.801926	5.02543	59.2129	2.60421e-06	6.6846e-05
VGLL4	-0.363159	5.7101	58.0052	2.62149e-06	6.70468e-05
UBXN11	-0.574038	3.02648	57.979	2.62819e-06	6.7097e-05
AC015813.6	-0.769675	2.42319	57.9025	2.64792e-06	6.74791e-05
DPYD	-0.45647	5.57275	57.8497	2.66163e-06	6.77066e-05
EXOC3L4	-1.54857	0.472085	57.8028	2.67386e-06	6.78959e-05
AP002026.1	-1.2173	0.855599	57.6011	2.72725e-06	6.90043e-05
TMEM127	-0.414769	6.80333	57.476	2.76098e-06	6.97331e-05
LINC00324	-1.07743	1.43499	57.4472	2.76882e-06	6.98069e-05
AL049557.1	-0.966933	3.17821	57.3617	2.7922e-06	7.02713e-05
AC003688.1	-0.631822	6.05611	57.2124	2.84173e-06	7.11575e-05
TPT1	-0.454294	11.5907	57.0638	2.87556e-06	7.16263e-05
RELN	-2.27417	2.42208	56.9784	2.89994e-06	7.19603e-05
TMEM59	-0.382084	8.36298	56.9884	2.89707e-06	7.19603e-05
MDK	-0.718745	8.48098	58.0236	2.91706e-06	7.21583e-05
FER1L4	-1.24106	0.916416	56.893	2.92459e-06	7.21926e-05
TMEM87B	-0.375962	6.7197	56.6629	2.99221e-06	7.36052e-05
CDC42EP2	-0.596608	5.09352	56.6265	3.00307e-06	7.37444e-05
TIGD5	-0.548655	4.21368	56.5188	3.03546e-06	7.43439e-05
ZNF559	-0.630904	3.12764	56.4097	3.0687e-06	7.48372e-05
GPR137B	-0.603558	4.57722	56.3793	3.07804e-06	7.49359e-05
KLK7	-0.619993	3.21019	88.8811	3.1173e-06	7.56319e-05
AC102953.2	-0.948283	1.94926	55.9549	3.21177e-06	7.73458e-05
SERPINB6	-0.301989	7.5687	55.9581	3.21073e-06	7.73458e-05
DYRK2	-0.45412	6.06231	55.7811	3.26845e-06	7.83599e-05
SLC12A9	-0.41455	4.83655	55.7097	3.29206e-06	7.85272e-05
ADIRF	-0.486017	6.76375	55.6854	3.30013e-06	7.85874e-05
SEMA6C	-0.903644	1.06729	55.4773	3.37027e-06	7.98552e-05
CNGA1	-1.16198	0.241645	55.4582	3.37679e-06	7.98761e-05
MMP25-AS1	-0.991326	1.41836	55.3785	3.40418e-06	8.03897e-05
NPL	-0.839908	0.894789	55.006	3.53556e-06	8.32149e-05
SH3BP2	-0.791676	4.83588	54.9143	3.57868e-06	8.39508e-05
DAPK2	-1.33858	4.24933	56.0827	3.62734e-06	8.46717e-05
RNF114	-0.409788	6.936	54.6352	3.67215e-06	8.51567e-05
HM13	-0.399947	7.66407	54.5191	3.71615e-06	8.60361e-05
PLXNB1	-0.461061	5.4522	54.4512	3.74215e-06	8.64639e-05
SERPINB8	-0.370646	5.75195	54.4316	3.7497e-06	8.64639e-05
EIF3E	-0.3628	8.44196	54.3513	3.78079e-06	8.68234e-05
IQCK	-0.625162	3.23128	54.2445	3.8226e-06	8.75e-05
AC048341.1	-1.97602	0.877121	54.1782	3.84886e-06	8.78259e-05
SP140L	-0.656841	4.16704	54.1772	3.84924e-06	8.78259e-05
POLB	-0.409485	4.41377	54.0415	3.90359e-06	8.87801e-05
HIC1	-1.55744	5.99886	53.7867	4.008e-06	9.07179e-05
SPOCD1	-1.62565	3.49628	53.5723	4.10951e-06	9.28671e-05
AC027307.2	-0.733553	2.82421	53.4381	4.1561e-06	9.37704e-05
POU2AF1	-1.76193	0.0794255	53.332	4.20243e-06	9.46475e-05
PROM2	-0.494274	7.87606	53.3185	4.20834e-06	9.46475e-05
PMEPA1	-1.21739	3.67855	54.0622	4.31803e-06	9.63498e-05
WFDC2	-1.08287	4.89576	65.1474	4.33117e-06	9.6491e-05
CA11	-0.932699	2.80277	52.9907	4.35546e-06	9.688e-05
BLNK	-1.06585	1.37297	63.2429	4.40641e-06	9.77222e-05
SUMF1	-0.615507	4.87599	52.6784	4.5011e-06	9.96502e-05
TLCD2	-0.575153	4.59662	52.606	4.53565e-06	0.000100102
KIAA0513	-0.522717	4.30172	52.5564	4.55947e-06	0.000100387
PGBD2	-0.775187	1.83591	52.4931	4.59014e-06	0.000100522
PDGFD	-0.626839	5.40199	52.5052	4.58424e-06	0.000100522
ANO9	-0.691007	3.71283	52.4052	4.63309e-06	0.00010115
PAQR7	-0.557078	5.84692	52.4062	4.63256e-06	0.00010115
WNT7B	-1.15317	3.06734	53.1424	4.74559e-06	0.000102814
AL358075.4	-0.780767	3.15489	52.193	4.73867e-06	0.000102814
ZFAND3	-0.459106	6.53784	52.1192	4.77603e-06	0.000103158
DNAH1	-1.08463	1.67603	52.075	4.79855e-06	0.000103487
INPP1	-0.397671	5.84447	52.0456	4.8136e-06	0.000103569
EIF3F	-0.346984	7.13136	52.039	4.81701e-06	0.000103569
RNF103	-0.356155	4.99906	51.9843	4.84517e-06	0.000104017
CREBZF	-0.375613	4.79633	51.8815	4.89868e-06	0.000104848
ALAD	-0.287332	5.75774	51.7332	4.97705e-06	0.000106365
RARB	-1.31181	4.65575	51.481	5.12712e-06	0.000108915
GRIK2	-0.873188	4.33041	51.3744	5.17259e-06	0.000109716
INKA2	-0.929542	3.19801	51.3362	5.19394e-06	0.000110004
AC009283.1	-0.981001	1.31043	51.0717	5.34449e-06	0.000112688
ZNF12	-0.480003	5.38035	50.9376	5.42269e-06	0.000113828
FAM83A	-0.812561	5.1924	51.7611	5.48233e-06	0.000114707
SERTAD1	-0.494847	3.84597	50.8259	5.48886e-06	0.000114707
TMEM150A	-0.744844	2.94079	50.7578	5.52968e-06	0.000115316
ARSA	-0.541201	5.50234	50.6656	5.58541e-06	0.000116041
AC009133.1	-0.842189	1.01867	50.4396	5.72487e-06	0.000117624
MT-ND6	-0.831214	2.37272	50.4704	5.70568e-06	0.000117624
RGS16	-0.742783	2.16976	50.4587	5.71297e-06	0.000117624
ISG15	-0.724878	7.95914	51.3494	5.72671e-06	0.000117624
CHD3	-0.319639	7.80164	50.4794	5.70003e-06	0.000117624
AC004890.2	-1.37609	0.959628	50.3901	5.756e-06	0.000118027
ZNF606	-0.821591	2.69827	50.2988	5.81379e-06	0.000118868
ARHGAP30	-1.21749	-0.358734	50.1929	5.88174e-06	0.000120084
TCHH	-1.16217	0.400648	49.8268	6.12355e-06	0.00012371
SAMD9L	-0.859011	6.37649	50.6924	6.1431e-06	0.00012371
CYP4F3	-0.554048	3.35562	59.1864	6.14609e-06	0.00012371
TAP2	-0.367595	6.95678	49.7625	6.1672e-06	0.000123948
TRIB2	-0.826312	4.66661	50.5408	6.24408e-06	0.000124434
ADGRL1	-0.822757	3.29183	49.6623	6.23597e-06	0.000124434
LENG8	-0.588872	5.54174	49.6134	6.26983e-06	0.000124771
RAB13	-0.340331	6.96251	49.4642	6.37446e-06	0.000126498
AC074143.1	-1.05623	1.11263	49.398	6.42147e-06	0.000127021
UBA7	-0.500296	5.88129	49.3768	6.43667e-06	0.000127021
SCNN1A	-0.820608	6.6995	50.1031	6.5464e-06	0.000128538
NRIP1	-0.576201	6.36029	49.2307	6.55887e-06	0.000128538
MYO6	-0.266234	6.22748	49.1938	6.56918e-06	0.000128562
AC011473.4	-0.799702	3.31336	58.1743	6.69824e-06	0.000130726
GCC2	-0.490355	5.58411	48.9553	6.74662e-06	0.00013149
KRT7	-0.587451	8.8052	48.9044	6.78515e-06	0.000132059
AC104452.1	-0.742082	1.49298	48.882	6.80226e-06	0.000132095
FAM214A	-0.451347	4.46951	48.8775	6.80564e-06	0.000132095
PLEKHG2	-0.587115	4.62731	48.7672	6.89042e-06	0.000133011
RPL9	-0.379181	8.76609	48.7831	6.87811e-06	0.000133011
SLC35E2B	-0.334579	5.76557	48.7716	6.887e-06	0.000133011
MXRA7	-0.319633	6.47116	48.6181	7.00694e-06	0.00013471
ZNF84	-0.496332	4.27108	48.5614	7.05177e-06	0.000135388
WDR45	-0.408719	5.99531	48.523	7.08241e-06	0.000135609
LINC00525	-0.849504	1.04103	48.4523	7.13908e-06	0.00013651
SRD5A3	-0.387927	4.16936	48.3477	7.22397e-06	0.000137761
MEGF6	-1.2229	6.00249	49.0721	7.32732e-06	0.000139544
EIF4G2	-0.39754	9.5206	48.1253	7.40829e-06	0.000140708
CDC14B	-0.362207	6.13271	48.0402	7.48029e-06	0.000141736
IFNAR1	-0.343607	6.46376	48.0377	7.48241e-06	0.000141736
TTC17	-0.397856	6.34392	47.9976	7.51661e-06	0.000142004
HLA-DMA	-1.18305	1.68381	47.8187	7.6713e-06	0.000143966
ASB1	-0.394079	4.92218	47.6834	7.7908e-06	0.000145823
BAG1	-0.370806	5.92325	47.6309	7.83771e-06	0.000146314
CCDC191	-0.765854	3.02429	47.5638	7.89812e-06	0.000147248
VSIG10	-0.336788	4.9644	47.5237	7.93451e-06	0.000147732
MYLIP	-0.507481	4.25276	47.5055	7.95111e-06	0.000147847
TPT1-AS1	-0.85021	2.68591	47.3638	8.08153e-06	0.00014928
MCRIP1	-0.661525	4.60804	47.3532	8.09139e-06	0.00014928
AC000403.1	-1.0242	0.0447467	47.3314	8.11169e-06	0.00014946
MARVELD1	-0.555531	6.94121	47.2714	8.16786e-06	0.000150299
ATP6V1B1	-1.01576	2.99117	47.9611	8.29123e-06	0.000151865
PILRB	-0.501669	3.51421	46.82	8.60522e-06	0.000156719
ZNF358	-0.56688	5.35251	46.548	8.88173e-06	0.000160722
NPR2	-0.719859	4.94546	46.5094	8.92178e-06	0.000161035
FAXDC2	-0.957713	4.05333	46.4671	8.96593e-06	0.000161508
FMR1	-0.313152	6.49229	46.3207	9.12059e-06	0.000163997
NSA2	-0.268776	6.27482	46.242	9.20497e-06	0.000164696
ANXA11	-0.347918	8.42504	46.1676	9.28557e-06	0.000165702
MECOM	-0.609409	4.47419	45.8441	9.64567e-06	0.000171265
TRIOBP	-0.383293	7.19609	45.585	9.94564e-06	0.000175687
ADD1	-0.283033	7.59878	45.5756	9.9567e-06	0.000175687
TJP3	-0.872374	4.98715	46.336	9.97555e-06	0.0001758
PSMB10	-0.492797	5.90573	45.5189	1.00239e-05	0.000176215
GATA3	-0.693879	3.86326	45.4978	1.00491e-05	0.000176438
SORCS2	-0.469547	4.37625	45.4633	1.00902e-05	0.000176941
BIN3	-0.381777	4.4668	45.4118	1.01522e-05	0.000177808
CYP4F12	-1.37025	2.14205	70.1953	1.02486e-05	0.000178505
C11orf52	-0.847204	1.39212	45.3064	1.02802e-05	0.000178505
PITPNC1	-0.732442	3.20779	45.3189	1.02649e-05	0.000178505
SLCO1B3	-0.418964	5.44487	45.3422	1.02365e-05	0.000178505
FAM102A	-0.344054	6.11288	45.3537	1.02225e-05	0.000178505
MARCKSL1	-0.905592	6.20764	46.2714	1.03011e-05	0.000178649
SLC39A2	-1.10587	1.83571	45.2129	1.03953e-05	0.000179229
CFAP44	-0.742546	2.11263	45.2303	1.03738e-05	0.000179229
CHKB-CPT1B	-0.514156	4.01097	45.239	1.0363e-05	0.000179229
FAM13B	-0.384179	5.73056	45.1728	1.04451e-05	0.000179608
FAM160B2	-0.445391	5.45121	45.1316	1.04967e-05	0.000180058
LINC01184	-0.37788	3.93043	45.1205	1.05106e-05	0.000180079
PTP4A2	-0.26958	7.91495	45.1093	1.05247e-05	0.000180102
THBS3	-0.702502	5.43545	45.691	1.07506e-05	0.000183387
LINC00205	-0.528718	4.17997	44.8254	1.08885e-05	0.000184988
LY6E	-0.421154	10.1196	44.7976	1.0925e-05	0.000185384
ZNF136	-0.74562	2.33773	44.7781	1.09506e-05	0.000185597
PPP1R12B	-0.507224	4.86946	44.7314	1.10123e-05	0.00018642
TSPAN1	-0.521708	7.59717	44.6436	1.11292e-05	0.000187726
LINC01589	-1.55892	0.223291	52.4493	1.11749e-05	0.000188273
GDPGP1	-0.932233	1.02149	44.5318	1.12801e-05	0.00018982
MTMR1	-0.420293	5.6572	44.3037	1.15955e-05	0.000194434
NDUFAF3	-0.357828	5.13882	44.2607	1.16562e-05	0.000195096
CD46	-0.429299	8.60694	44.2346	1.16931e-05	0.000195146
TCN2	-0.678513	3.96647	44.1784	1.17732e-05	0.000195791
FAM84A	-0.446879	3.91939	44.1377	1.18314e-05	0.000196529
KLF3	-0.42306	6.44323	44.0318	1.19848e-05	0.00019809
FAM3C	-0.400011	5.02563	44.0242	1.19959e-05	0.00019809
EMP2	-0.310103	6.979	44.015	1.20093e-05	0.00019809
PXYLP1	-1.0342	2.42669	43.9098	1.21643e-05	0.000199776
TCIRG1	-0.470438	5.8057	43.9233	1.21442e-05	0.000199776
ARGLU1	-0.390489	5.70997	43.9074	1.21679e-05	0.000199776
TTLL3	-1.17082	2.94719	44.6102	1.22097e-05	0.000199872
KLK8	-0.733929	5.70516	44.5903	1.22387e-05	0.000199872
FBLN1	-0.738343	9.80648	43.8577	1.22703e-05	0.000200066
TMEM120B	-0.413463	4.3576	43.7203	1.24493e-05	0.000202286
DUOX1	-0.420672	5.0137	43.6113	1.26165e-05	0.000204535
NT5C2	-0.342777	6.6492	43.4055	1.29397e-05	0.000209057
AL591895.1	-0.872162	1.64076	43.3767	1.29857e-05	0.000209371
ZBTB42	-0.527998	2.42377	43.3748	1.29887e-05	0.000209371
ASAH1	-0.28897	7.35961	43.342	1.30413e-05	0.000209979
FOXA1	-0.428626	3.46027	43.2439	1.32001e-05	0.000211814
MYL5	-0.715177	2.95119	43.2343	1.32157e-05	0.000211825
HOTAIRM1	-0.602497	3.27893	43.204	1.32652e-05	0.000212166
TNFRSF12A	-0.448092	5.97443	43.1655	1.33285e-05	0.000212432
SATB1	-0.641658	2.99024	43.1377	1.33743e-05	0.000212701
GALNT12	-0.389252	6.12255	43.137	1.33754e-05	0.000212701
ZMIZ2	-0.36442	5.89152	43.0596	1.35042e-05	0.000214508
NRG2	-1.45919	-0.0633816	42.9567	1.36776e-05	0.000216292
CDC37	-0.293975	7.43475	42.9233	1.37344e-05	0.000216292
EIF3L	-0.29342	8.17805	42.9045	1.37665e-05	0.000216491
PSMA3-AS1	-0.465866	3.85853	42.7797	1.39818e-05	0.000218903
CTSH	-0.474002	7.27687	42.7578	1.40199e-05	0.000219258
NOP14-AS1	-0.752708	2.98689	42.6785	1.41592e-05	0.000220706
HRASLS2	-1.45519	0.406358	42.6692	1.41756e-05	0.000220719
GALNT4	-0.530267	3.64286	42.6115	1.4278e-05	0.000221826
ZNF629	-0.363028	5.04715	42.617	1.42684e-05	0.000221826
ARRDC2	-0.535332	4.90808	42.3363	1.47785e-05	0.000227357
CEP95	-0.369859	4.24927	42.2227	1.4991e-05	0.000229629
GMPR2	-0.290361	6.44941	42.1879	1.50566e-05	0.000230137
PXDC1	-0.290196	5.61243	42.1497	1.51293e-05	0.000230502
YPEL3	-0.856845	4.42993	42.8014	1.51917e-05	0.000230956
APOL3	-0.712744	3.59897	42.0773	1.5268e-05	0.000231867
SCARF2	-1.29437	4.80511	41.8808	1.56515e-05	0.00023693
EXOC7	-0.27577	7.0332	41.8104	1.57918e-05	0.00023829
RCOR2	-1.22421	1.23551	41.5039	1.64189e-05	0.000245239
GNG4	-0.574384	3.57869	41.5078	1.64108e-05	0.000245239
GAMT	-0.745457	3.6509	41.3874	1.66647e-05	0.000248028
ZNF564	-0.455086	3.19158	41.4016	1.66345e-05	0.000248028
ACVR1	-0.302972	5.75123	41.3946	1.66494e-05	0.000248028
TNS3	-0.330063	8.27339	41.3449	1.67555e-05	0.000249117
ZNF767P	-0.750864	2.16492	41.1999	1.70691e-05	0.000252984
PGLYRP4	-1.47929	1.12938	60.2508	1.71378e-05	0.000253577
CXCL16	-0.560295	5.11546	41.1654	1.71449e-05	0.000253577
COL9A2	-1.37283	0.486931	41.0758	1.73431e-05	0.000255746
AC010422.6	-0.433503	3.48009	41.0846	1.73235e-05	0.000255746
MTHFR	-0.702922	5.00792	41.679	1.74612e-05	0.000256968
PLTP	-0.478384	6.53192	41.0214	1.74649e-05	0.000256968
P4HTM	-0.430509	4.52991	40.9672	1.75869e-05	0.000258302
BAIAP2L1	-0.309825	5.30598	40.9548	1.7615e-05	0.000258372
WDR5B	-0.527502	3.69579	40.8539	1.78457e-05	0.000261215
CTDSPL	-0.241808	6.16444	40.857	1.78384e-05	0.000261215
ABAT	-1.0655	1.75896	40.825	1.79123e-05	0.000261919
EEF1G	-0.394757	10.0446	40.6648	1.82871e-05	0.000266848
ZDHHC11	-0.715074	1.05787	40.6466	1.83301e-05	0.000267201
C12orf49	-0.304186	5.67	40.5981	1.84458e-05	0.00026861
DNAJC5	-0.271612	6.92074	40.3988	1.89292e-05	0.000273682
JDP2	-0.390415	5.28216	40.3423	1.9069e-05	0.000275422
PSME2	-0.252853	7.41749	40.2978	1.91799e-05	0.000276741
TMEM51-AS1	-1.19385	-0.0392565	40.2671	1.92569e-05	0.000277155
HLA-DRA	-1.35626	0.683433	40.2481	1.93046e-05	0.000277411
EIF4EBP2	-0.267801	7.15527	40.2044	1.94149e-05	0.000278714
HOXC12	-0.460318	3.47823	40.1471	1.95608e-05	0.000280239
RPS4X	-0.339072	10.0756	40.0739	1.97491e-05	0.000282082
NCKAP5L	-0.644381	4.39743	39.988	1.99726e-05	0.000284563
STARD13	-0.539806	4.89427	39.984	1.99831e-05	0.000284563
SLC25A25-AS1	-1.3244	0.939839	39.9477	2.00784e-05	0.000285634
RPS27	-0.405409	9.06037	39.8712	2.02811e-05	0.00028765
PHF8	-0.281043	5.11775	39.8295	2.03925e-05	0.000288941
AP002990.1	-0.388409	10.0604	39.8209	2.04157e-05	0.000288981
MBNL3	-0.47894	3.73358	39.8015	2.04677e-05	0.000289428
NET1	-0.363879	7.67875	39.7744	2.0541e-05	0.000290175
SIAE	-0.501043	5.27902	39.6527	2.08731e-05	0.000293506
CD2BP2	-0.250872	6.42053	39.6503	2.08796e-05	0.000293506
CREG1	-0.408394	7.39287	39.5828	2.10666e-05	0.000295068
SYCP2	-1.32852	0.979941	39.5566	2.11398e-05	0.000295686
RNF13	-0.255905	6.12707	39.506	2.12816e-05	0.000297083
AC011604.2	-0.40955	5.11093	45.8379	2.14557e-05	0.00029863
ORMDL3	-0.36483	6.09073	39.4478	2.14461e-05	0.00029863
MBNL1-AS1	-0.922297	2.3857	39.41	2.1554e-05	0.000299704
HOMEZ	-0.345829	4.54841	39.3963	2.15931e-05	0.000299953
MUC4	-2.6612	4.00877	92.839	2.17221e-05	0.000300861
KRCC1	-0.532579	5.25979	39.2848	2.19152e-05	0.000302648
MPHOSPH8	-0.365706	5.86361	39.2572	2.19957e-05	0.000303087
SURF6	-0.319688	5.59666	39.2519	2.20112e-05	0.000303087
NIFK	-0.258963	5.65789	39.2602	2.19869e-05	0.000303087
DNM1	-0.783892	4.54604	39.1627	2.22742e-05	0.000306113
RPLP0	-0.367187	10.0124	39.1157	2.24141e-05	0.00030744
PRRG2	-0.518771	2.05788	39.0274	2.26798e-05	0.000309884
CAPN5	-1.2925	4.6791	39.5427	2.29469e-05	0.000312456
ZNF517	-0.901738	0.968043	38.9009	2.30665e-05	0.000312456
MT-RNR2	-0.779035	10.7886	39.5387	2.29591e-05	0.000312456
SNHG19	-0.711323	2.56502	38.9017	2.30641e-05	0.000312456
SYT7	-0.730364	2.89745	38.8431	2.32459e-05	0.000314586
JRK	-0.390886	4.3465	38.7588	2.35102e-05	0.000316952
AP001273.1	-0.687235	1.02295	38.6746	2.37779e-05	0.000319648
RHBDD2	-0.375916	5.73621	38.6271	2.39301e-05	0.000321085
HOTAIR	-0.789564	2.69807	38.5587	2.41519e-05	0.000323277
MYB	-0.555017	2.44354	38.5556	2.41619e-05	0.000323277
UBE2V1	-0.24999	7.18365	38.5598	2.41481e-05	0.000323277
ST6GALNAC1	-0.676458	3.13903	44.6837	2.42318e-05	0.000323905
SGPL1	-0.255014	5.54714	38.4886	2.43812e-05	0.000325596
RTL6	-0.348989	5.48512	38.3323	2.49018e-05	0.000331611
ALG5	-0.285241	5.19883	38.3247	2.49274e-05	0.00033164
SECTM1	-0.569549	7.34737	38.8536	2.51217e-05	0.00033387
N4BP2L1	-1.24657	1.34587	38.1776	2.54297e-05	0.000336427
AC008397.1	-1.39242	0.0845677	54.4721	2.62048e-05	0.000343792
TMEM44	-0.426166	4.52688	37.784	2.68314e-05	0.000351363
CACHD1	-0.403526	4.66019	37.7488	2.6961e-05	0.000352734
KAZALD1	-0.800216	2.48453	37.741	2.69898e-05	0.000352785
FRAT1	-0.728568	2.01018	37.7117	2.70985e-05	0.000353553
MIR200CHG	-1.05426	1.39336	53.9183	2.7359e-05	0.000355685
TNRC6C-AS1	-0.820855	2.52254	37.6425	2.73571e-05	0.000355685
TPCN1	-0.467729	6.07146	37.6411	2.73623e-05	0.000355685
ZNF383	-0.436393	2.87584	37.6252	2.74218e-05	0.000356132
DAP	-0.273142	7.34297	37.6082	2.74861e-05	0.000356639
SCYL3	-0.358468	4.17698	37.6014	2.75119e-05	0.000356648
MAT2A	-0.796321	6.95203	38.1434	2.76142e-05	0.000357002
IPO5P1	-0.688242	1.65438	37.5742	2.76148e-05	0.000357002
EIF3H	-0.330275	7.75363	37.5283	2.77898e-05	0.000358284
SETD4	-0.419614	3.50995	37.5065	2.78732e-05	0.000359032
SKI	-0.261999	6.10027	37.4906	2.7934e-05	0.000359489
ZNF331	-0.682774	3.07855	37.4165	2.82207e-05	0.000362519
WDR60	-0.470423	4.54665	37.4031	2.82732e-05	0.000362865
RPL7	-0.31949	9.09627	37.303	2.86663e-05	0.000366913
TLR3	-0.61275	4.40254	37.2652	2.88168e-05	0.000368174
AL022311.1	-0.2989	7.00022	37.2455	2.88951e-05	0.000368843
PLXNA3	-0.384839	5.48384	37.2105	2.90356e-05	0.000370302
ATP8A1	-0.531827	2.42749	37.0925	2.95144e-05	0.000375394
REV1	-0.316791	5.41038	37.0154	2.98322e-05	0.000378757
INSR	-0.855005	2.49675	36.9386	3.01527e-05	0.000382141
NCK2	-0.326251	5.51622	36.8855	3.03766e-05	0.000384635
SORT1	-1.17644	4.88123	36.784	3.08098e-05	0.000388384
RPL36A-HNRNPH2	-0.333087	8.23726	36.7698	3.08709e-05	0.000388808
ZNF268	-0.552937	4.16522	36.6706	3.13022e-05	0.000393541
FCGRT	-0.801779	5.59773	37.1499	3.15933e-05	0.000396146
GBP2	-1.31223	5.92232	43.4585	3.18623e-05	0.000398461
POC1B-GALNT4	-0.438088	3.75925	36.4925	3.20936e-05	0.000400294
TAF7	-0.230549	6.95374	36.4089	3.24731e-05	0.000403961
RIOX2	-0.267446	5.65269	36.247	3.32226e-05	0.00041076
ING4	-0.472921	4.57888	36.2306	3.32997e-05	0.000410996
RPL34	-0.431959	8.15308	36.2089	3.34021e-05	0.000411901
ZNF26	-0.431412	2.86702	36.1755	3.35598e-05	0.000413486
AC040162.1	-0.43887	5.04427	36.0735	3.40483e-05	0.000418413
RPS15A	-0.324109	8.93267	36.0756	3.40381e-05	0.000418413
SCEL	-0.569203	4.12482	36.0112	3.435e-05	0.000421755
TGOLN2	-0.253132	8.38863	35.9999	3.44053e-05	0.000422068
MAML3	-0.526439	3.10292	35.9544	3.46283e-05	0.000423212
SOS2	-0.322647	4.95502	35.9612	3.45947e-05	0.000423212
ATXN10	-0.226878	7.69483	35.9374	3.4712e-05	0.00042363
RPP25L	-0.391446	4.02026	35.9031	3.48818e-05	0.000425336
LYPD5	-0.53831	3.73816	35.8809	3.49919e-05	0.000426312
AC017116.1	-1.38148	0.709459	35.8772	3.50792e-05	0.000426641
CCDC96	-1.10592	0.52294	35.8323	3.5235e-05	0.000427435
ZNF561-AS1	-0.799743	2.17658	35.8426	3.51833e-05	0.000427435
RPL10	-0.417398	9.82773	35.8208	3.52928e-05	0.000427771
SHARPIN	-0.347412	4.87112	35.7625	3.55871e-05	0.000430969
RMND5A	-0.268778	5.95999	35.7438	3.56823e-05	0.000431385
MTND2P28	-0.498918	2.55166	35.7137	3.5836e-05	0.000432137
ZNF274	-0.349489	3.93647	35.6761	3.60286e-05	0.000433721
SRRM3	-0.844138	0.628757	35.639	3.62203e-05	0.000435658
MB	-0.964716	1.89779	35.4648	3.71355e-05	0.000443653
RPL13A	-0.45575	10.4604	35.4702	3.71066e-05	0.000443653
GAK	-0.321987	5.66115	35.4737	3.70883e-05	0.000443653
ARHGEF10L	-0.471457	4.46145	35.3249	3.78897e-05	0.000451522
LRP10	-0.349235	8.42668	35.2989	3.80321e-05	0.000452078
FAM219B	-0.367182	4.83531	35.2724	3.81773e-05	0.000453044
ZNF562	-0.337794	4.58493	35.2743	3.81668e-05	0.000453044
ERV3-1	-0.793694	2.10441	34.9833	3.98062e-05	0.000469364
ABCA5	-0.471772	3.97985	34.9813	3.98176e-05	0.000469364
DEFB1	-0.832222	0.876813	49.2436	3.99981e-05	0.000470708
SSC5D	-2.3136	4.40704	34.9153	4.0201e-05	0.000472704
REEP3	-0.335585	6.69761	34.9004	4.0288e-05	0.000473333
P2RY11	-0.501177	2.66616	34.8545	4.05574e-05	0.000475316
L3MBTL3	-0.312195	4.7484	34.8551	4.05541e-05	0.000475316
EFNB3	-1.06555	3.10638	34.8377	4.0657e-05	0.00047609
ZNF473	-0.364331	3.50592	34.7654	4.10869e-05	0.000479804
RPL36A	-0.361389	8.09149	34.7411	4.12326e-05	0.000480053
TMEM38A	-0.68385	1.68923	34.7111	4.14131e-05	0.000481758
AUP1	-0.289346	6.32944	34.6721	4.16492e-05	0.000483711
CD82	-0.372943	6.00309	34.659	4.17292e-05	0.000484244
WHAMM	-0.352984	4.14065	34.6386	4.18537e-05	0.000484894
GCNT3	-1.46681	2.00699	35.0897	4.2137e-05	0.000486982
PDLIM1	-0.608694	8.71784	35.0516	4.2367e-05	0.000489176
NPDC1	-0.509885	5.855	34.5102	4.29498e-05	0.000494359
PTPRH	-1.45139	1.74665	34.9358	4.3075e-05	0.000495397
TRIM26	-0.298202	5.77875	34.4134	4.32563e-05	0.000496676
C3orf62	-0.512033	3.1748	34.4035	4.33194e-05	0.000496998
BLCAP	-0.236583	6.6552	34.3563	4.36206e-05	0.000499241
MAPK8IP3	-0.584443	4.1151	34.3218	4.38421e-05	0.000501371
IGBP1	-0.521267	6.5465	34.7978	4.39368e-05	0.000502048
CPT1B	-0.593613	3.44534	34.2416	4.43623e-05	0.000505687
NEK11	-1.12248	2.08198	34.1876	4.47173e-05	0.000509026
SPPL2B	-0.422429	4.68557	34.1641	4.4872e-05	0.000510266
BAALC-AS1	-0.775478	0.936365	33.8363	4.71039e-05	0.000533079
APOL1	-0.509498	5.30534	33.8418	4.71527e-05	0.000533206
ZBTB7C	-0.464423	2.8728	33.8022	4.73431e-05	0.000534505
MYCL	-0.771205	1.65279	33.7722	4.75545e-05	0.000536038
SMARCC2	-0.217014	6.745	33.6911	4.81327e-05	0.000541694
IKBKE	-0.259529	5.86308	33.6793	4.8217e-05	0.000542211
DHRS3	-0.778426	6.05446	34.2742	4.83067e-05	0.00054236
OS9	-0.401052	8.30495	33.6399	4.85013e-05	0.000544113
EIF3A	-0.351704	8.37009	33.6062	4.87459e-05	0.000546425
CUEDC1	-0.364971	5.40274	33.5939	4.88353e-05	0.000546994
HAPLN3	-0.903871	1.99992	33.5607	4.90782e-05	0.00054875
AL160006.1	-0.397235	3.85716	33.5276	4.93221e-05	0.000550272
GNAO1	-0.813755	1.21064	33.493	4.95781e-05	0.000552257
SSBP3	-0.260182	5.65429	33.4795	4.96784e-05	0.000552801
FOSB	-1.07103	1.26111	33.3918	5.03352e-05	0.000558496
PRKAB1	-0.459778	4.43648	33.3644	5.05429e-05	0.000560362
CDCA7L	-0.298924	6.22039	33.3485	5.06634e-05	0.000561258
R3HDM4	-0.629049	5.7748	33.8042	5.07581e-05	0.000561869
SLC25A45	-2.19067	0.667798	33.2893	5.11165e-05	0.000564644
MT2A	-0.587633	7.30832	33.7547	5.11284e-05	0.000564644
FZD4	-0.436756	5.30903	33.282	5.11721e-05	0.000564686
TMEM110-MUSTN1	-0.594039	2.82877	33.1552	5.21588e-05	0.000574233
TRIM56	-0.407825	6.48636	33.1131	5.2491e-05	0.000576993
AL669918.1	-0.320886	6.32862	33.0755	5.27899e-05	0.000578742
ZNF316	-0.320942	5.04377	33.0351	5.31132e-05	0.000581265
ATP5MC2	-0.317839	7.32687	33.0336	5.31257e-05	0.000581265
TINAGL1	-0.791136	7.75916	33.7324	5.33363e-05	0.000583119
HSPB2-C11orf52	-0.843537	1.58943	32.9966	5.34233e-05	0.00058362
ILDR1	-0.8584	0.942695	37.6897	5.37426e-05	0.000586656
SLC35E2A	-0.353153	4.17686	32.9415	5.38711e-05	0.000587606
LINC01547	-1.43241	0.426107	32.8847	5.43367e-05	0.000591045
PRR15L	-1.05656	0.38579	45.6941	5.45024e-05	0.000591305
BCAS3	-0.437177	3.80535	32.823	5.48483e-05	0.000593695
PHLPP1	-0.292813	5.81543	32.8268	5.48167e-05	0.000593695
CASP4	-0.394084	6.55207	32.8061	5.49895e-05	0.000593998
AC022075.1	-0.576819	1.99178	32.5339	5.73192e-05	0.000616203
ADA	-0.966129	4.27961	32.9467	5.76366e-05	0.000618677
EIF4B	-0.265738	8.36474	32.467	5.79085e-05	0.000620654
FKBP15	-0.231539	5.99601	32.4582	5.79864e-05	0.000621019
AC080112.1	-0.614447	2.99653	32.412	5.83985e-05	0.000624489
HOXA5	-0.45329	2.32585	32.3351	5.90916e-05	0.000630948
IL11RA	-0.555312	4.0211	32.3042	5.93729e-05	0.000632999
CBX5	-0.299001	6.79679	32.2795	5.95992e-05	0.000634752
GOLGA8B	-0.797061	1.34033	32.2457	5.9909e-05	0.000635528
ARHGEF40	-0.310067	6.48031	32.2622	5.97572e-05	0.000635528
ENTPD7	-0.466734	4.75162	32.1972	6.03587e-05	0.000638703
D2HGDH	-0.390191	4.12694	32.2016	6.03176e-05	0.000638703
LURAP1	-1.95261	0.533963	32.1687	6.06243e-05	0.000641034
PNPLA2	-0.417963	5.59359	32.1389	6.09035e-05	0.000643506
RAPGEF3	-1.03521	1.75829	32.0669	6.15843e-05	0.000648764
HERC2P2	-0.490995	3.07152	31.9395	6.28097e-05	0.000657409
PNISR	-0.266479	5.55069	31.9401	6.28044e-05	0.000657409
IST1	-0.243355	7.02239	31.9382	6.28225e-05	0.000657409
HOXA3	-0.420716	2.77148	31.9044	6.31521e-05	0.000660371
HEXDC	-0.565219	3.42111	31.8511	6.3677e-05	0.000664389
AL359922.1	-0.416031	3.31824	31.8212	6.39736e-05	0.000666501
BICDL2	-0.532431	2.98289	31.737	6.48166e-05	0.000674788
NFKBIZ	-0.461267	5.41993	31.7027	6.51633e-05	0.000677401
FTX	-0.576822	4.09725	31.6145	6.60665e-05	0.000685785
ZNF512B	-0.289291	5.32232	31.5578	6.66535e-05	0.00069014
GOLGA2P10	-0.733868	3.16607	31.5904	6.67502e-05	0.000690352
RBMS3	-0.541786	3.97059	31.427	6.8032e-05	0.000702072
GALNT3	-0.360851	6.80658	31.4102	6.82122e-05	0.000702908
ZNF592	-0.239842	5.30403	31.3475	6.88867e-05	0.000708314
GJB4	-0.704956	2.34535	35.6263	6.9506e-05	0.000712613
PLPP3	-0.380436	6.74092	31.2747	6.96796e-05	0.000712993
TBC1D22A	-0.334463	4.98308	31.271	6.97202e-05	0.000712993
CSTF2T	-0.281027	5.04109	31.2338	7.01292e-05	0.000715379
TMEM135	-0.390642	4.47384	31.2196	7.02857e-05	0.000716459
FANCF	-0.325521	3.83169	31.2061	7.04362e-05	0.000716981
RPL31	-0.35543	9.26831	31.1911	7.0602e-05	0.000717618
LENG9	-0.562589	3.14626	31.1443	7.1125e-05	0.000720497
PSEN1	-0.229555	6.38292	31.143	7.11395e-05	0.000720497
AC073861.1	-0.439195	3.72654	31.039	7.23184e-05	0.000730349
CAPNS1	-0.311569	8.43236	31.014	7.26047e-05	0.000732718
MAN2B1	-0.340575	6.73663	30.9969	7.2802e-05	0.000734186
ID1	-0.273307	8.67828	30.9199	7.36961e-05	0.000742146
SP6	-0.56373	2.92456	30.9015	7.39111e-05	0.000743783
MICALL2	-0.500409	3.76174	30.8609	7.43894e-05	0.000747005
RPL13	-0.4159	9.73072	30.8069	7.50303e-05	0.000751462
MFSD11	-0.315486	4.40385	30.813	7.49572e-05	0.000751462
NECAP2	-0.246053	6.20482	30.8106	7.4986e-05	0.000751462
EGR1	-0.73218	5.78685	31.2092	7.51338e-05	0.000751815
ZNF134	-0.59476	3.76982	30.79	7.52322e-05	0.000752268
NTF4	-0.735953	1.45674	30.7691	7.54826e-05	0.000754241
STEAP4	-1.02159	3.83137	35.6123	7.57993e-05	0.000756338
LPAR6	-0.66022	4.48665	31.1563	7.57557e-05	0.000756338
CLDN15	-0.535558	2.18407	30.6888	7.64538e-05	0.000762332
ZNFX1	-0.330914	7.60661	30.6841	7.65122e-05	0.000762378
H19	-1.02146	0.0300078	41.9771	7.70697e-05	0.000766855
CLYBL	-0.810069	1.81809	30.552	7.81437e-05	0.000773581
OSMR	-0.257022	7.70891	30.4913	7.89064e-05	0.000779655
CFAP54	-0.80684	0.871847	30.3645	8.05276e-05	0.00079346
LINC01133	-0.726033	1.25195	30.2888	8.15136e-05	0.000800392
GTDC1	-0.479539	3.60522	30.2674	8.17952e-05	0.000802601
IGFBP3	-0.80982	10.3141	30.6325	8.22387e-05	0.00080528
DISP1	-0.526447	2.75431	30.2224	8.23906e-05	0.00080621
POLR2J4	-0.43692	2.80424	30.149	8.33716e-05	0.000812443
ARHGEF6	-0.867719	3.34713	30.1418	8.3469e-05	0.000812833
LIFR	-0.48018	4.31179	30.1229	8.37245e-05	0.000814207
RPS18	-0.378204	10.4276	30.1073	8.39362e-05	0.000814583
ARHGAP23	-0.273765	8.42319	30.1133	8.38539e-05	0.000814583
MARCH2	-0.675978	3.77093	30.0893	8.43207e-05	0.000816766
NOP9	-0.296598	5.49405	30.0738	8.43917e-05	0.000816766
TAF1C	-0.35049	4.18314	30.0283	8.5015e-05	0.000821676
KITLG	-0.585648	7.45757	30.363	8.58208e-05	0.000828335
MARCKS	-0.270413	9.21573	29.9616	8.59398e-05	0.000828918
REPS2	-0.363798	4.2614	29.8944	8.68824e-05	0.000836302
TTC14	-0.338832	4.62314	29.8438	8.75997e-05	0.000840922
FAM193B	-0.340325	3.68132	29.808	8.81112e-05	0.000845259
ARNTL	-0.415835	3.46103	29.6969	8.97225e-05	0.000858015
AC068888.1	-0.489281	2.27324	29.6835	8.99184e-05	0.000858527
AC068580.4	-0.372272	9.13059	29.6751	9.00422e-05	0.00085913
GNPTG	-0.32567	5.83871	29.6316	9.06839e-05	0.000864089
IFT22	-0.361349	4.33147	29.619	9.08718e-05	0.000865297
RARA-AS1	-0.755975	1.54023	29.6051	9.10778e-05	0.000866676
SIGIRR	-0.496474	3.91413	29.5591	9.17663e-05	0.000870888
CA13	-0.494694	2.22032	29.5648	9.16803e-05	0.000870888
MUC1	-0.535507	5.04512	29.8773	9.27404e-05	0.000877682
ZNF324	-0.367435	3.59975	29.4913	9.27919e-05	0.000877682
PARD3	-0.300266	5.78867	29.4948	9.27385e-05	0.000877682
GBAP1	-0.710672	1.46702	29.4501	9.34212e-05	0.000881869
AC008687.8	-0.870831	1.0231	29.4348	9.36555e-05	0.000883492
C15orf41	-0.312448	4.36171	29.4114	9.40173e-05	0.000886315
ZNF354A	-0.37778	3.18047	29.395	9.42707e-05	0.000887523
B3GALT6	-0.505228	4.82714	29.3741	9.4595e-05	0.00088983
KLF5	-0.287898	6.78342	29.3567	9.48662e-05	0.000891352
ZDHHC5	-0.232673	6.92399	29.3058	9.56647e-05	0.000897665
RERE	-0.238554	5.97832	29.2559	9.64556e-05	0.000903889
HPGD	-0.521972	5.90092	33.7114	9.67103e-05	0.000905676
GEMIN8	-0.444746	3.29079	29.2247	9.69528e-05	0.000906749
HLA-F	-0.62148	6.17747	29.5621	9.75742e-05	0.000909988
CRABP2	-0.535368	8.23941	29.524	9.81779e-05	0.000912185
RF01976	-0.778545	0.82971	29.0573	9.96753e-05	0.000925122
FGFR2	-0.457074	3.54683	32.8775	9.97379e-05	0.000925122
ELP2	-0.21449	6.92579	29.0479	9.98314e-05	0.000925122
ATG16L2	-0.734761	2.12197	28.9244	0.000101899	0.000940588
ODF2L	-0.285215	4.58891	28.9151	0.000102058	0.000940831
ZNF638	-0.290142	6.68099	28.9006	0.000102304	0.000942486
RPS8	-0.331607	9.94727	28.853	0.000103117	0.000949362
ZNF425	-1.05455	1.91379	28.8303	0.000103508	0.000952336
CACNB3	-0.324438	5.18856	28.8017	0.000104004	0.000956282
DPH1	-0.347766	5.48729	28.7718	0.000104524	0.000960439
NMNAT1	-0.346398	3.59352	28.7431	0.000105024	0.000964414
HIBCH	-0.261493	5.2982	28.6789	0.000106159	0.000973567
STAG3L5P	-0.547686	2.04252	28.5921	0.000107713	0.000986549
RRAGB	-0.397621	4.16401	28.5616	0.000108265	0.000990318
RRP7A	-0.223704	5.41958	28.5552	0.000108382	0.000990749
RPS27A	-0.296162	9.54011	28.5449	0.000108569	0.00099182
CIRBP	-0.328307	6.03596	28.5205	0.000109016	0.000993338
CCNL1	-0.3431	5.38384	28.5097	0.000109212	0.000994491
MME	-0.450013	8.20621	28.4978	0.000109431	0.000995205
TCEAL8	-0.276827	6.00171	28.5007	0.000109377	0.000995205
IER5L	-0.470741	5.31157	28.4828	0.000109708	0.000996448
PRSS21	-0.487874	2.11683	28.4736	0.000109878	0.000997345
JMJD1C-AS1	-0.687574	1.03661	28.4264	0.000110754	0.00100466
COL27A1	-0.453224	5.7476	28.4033	0.00011136	0.00100873
WDTC1	-0.288914	5.92072	28.3741	0.000111734	0.00100967
ACTG1	-0.374665	11.2406	28.361	0.000111981	0.00101125
AL158206.1	-0.445751	2.87178	28.3561	0.000112072	0.00101144
WDR31	-0.695515	2.79816	28.3385	0.000112407	0.00101316
EP400P1	-0.533688	2.79711	28.3194	0.000112768	0.00101513
GBP3	-0.338989	6.72561	28.2943	0.000113247	0.00101815
DENND6B	-0.909638	2.02077	28.186	0.000115342	0.00103144
ZNF791	-0.27989	4.72009	28.1346	0.00011635	0.00103814
GORASP2	-0.259425	7.03037	28.0366	0.000118302	0.00105224
ZNF37A	-0.337913	5.06669	28.0037	0.000118966	0.00105682
NFIX	-0.301507	6.65381	27.9679	0.000119693	0.00106062
LIME1	-0.569679	1.32574	27.9211	0.00012065	0.0010671
SIPA1L2	-0.70972	2.46844	27.8662	0.000121785	0.00107379
HIST2H2BC	-0.581868	2.46329	27.8479	0.000122167	0.00107515
PCDHB10	-2.59549	0.69454	27.8103	0.000122955	0.00108073
RRS1	-0.355748	4.2493	27.8052	0.000123061	0.001081
OGT	-0.548285	6.68096	28.1321	0.000123477	0.00108215
CD24	-0.289803	6.78818	27.7845	0.000123498	0.00108215
HDAC10	-0.467567	3.91914	27.7689	0.000123828	0.00108391
BBS1	-0.423922	4.26103	27.7425	0.000124389	0.00108552
ZNF32	-0.470407	4.29625	27.6987	0.000125325	0.00109208
RASSF7	-0.439446	4.72229	27.6885	0.000125544	0.00109265
BCAS4	-0.360471	4.54517	27.6889	0.000125537	0.00109265
HES2	-0.491101	4.89265	27.6855	0.000125804	0.00109405
MAML1	-0.242905	5.77704	27.6148	0.000127142	0.00110139
MORC3	-0.2743	5.93622	27.6034	0.000127392	0.00110263
AK9	-0.472806	2.22212	27.5769	0.000127974	0.00110632
EIF3M	-0.198678	7.49295	27.5483	0.000128605	0.00111042
GORASP1	-0.264037	5.42968	27.5365	0.000128866	0.00111178
NSUN5P1	-0.761976	1.42165	27.5064	0.000129536	0.00111574
TMOD2	-0.418085	3.89727	27.496	0.000129767	0.00111673
LGALS8	-0.207323	7.06347	27.4942	0.000129809	0.00111673
TYMP	-0.689083	5.16462	27.8128	0.000130291	0.00111952
MAU2	-0.261514	5.47954	27.4544	0.000130701	0.00112101
TMEM165	-0.282711	6.88088	27.4451	0.000130912	0.00112213
C15orf39	-0.456606	4.83316	27.4014	0.000131903	0.00112859
RIPK1	-0.330087	5.80547	27.3864	0.000132245	0.00113083
C9orf16	-0.534023	5.81834	27.7061	0.000132664	0.00113304
BHLHE41	-0.292897	5.19302	27.3525	0.000133023	0.00113542
SH3PXD2B	-0.579766	5.61127	27.6679	0.000133525	0.00113834
OXA1L	-0.26272	6.67494	27.3028	0.00013417	0.00114315
CUTALP	-0.360692	3.64625	27.2971	0.000134304	0.0011436
CASP7	-0.218965	5.77792	27.2255	0.000135979	0.00115509
RPS6	-0.330742	10.4028	27.1784	0.000137096	0.00116319
TRIM8	-0.294059	6.60796	27.1793	0.000137076	0.00116319
ATP9B	-0.306002	3.70397	27.1577	0.00013759	0.00116597
EDARADD	-0.310961	4.10867	27.1206	0.000138481	0.00117283
MROH1	-0.362427	4.47088	27.108	0.000138785	0.0011747
CAMK2N1	-0.37405	6.24617	27.0926	0.000139157	0.00117714
KLHL2	-0.260761	4.38473	27.0796	0.000139471	0.00117822
KLHDC4	-0.306925	4.10863	27.0617	0.000139908	0.00117998
AMN	-0.82185	0.403839	27.0053	0.000141291	0.00118881
EPHX2	-0.534116	3.30845	26.9566	0.000142496	0.00119752
RPL27A	-0.322716	9.59394	26.9304	0.00014315	0.00120231
SMCO4	-1.69163	1.53451	31.1513	0.000143811	0.00120643
NMRK1	-0.362523	4.99818	26.8863	0.000144258	0.00120946
DNAJB2	-0.272683	5.84385	26.8447	0.000145313	0.00121759
ABCD4	-0.385623	4.61991	26.8138	0.000146101	0.00122094
CFLAR	-0.333246	5.88757	26.8121	0.000146145	0.00122094
OPN3	-0.234234	5.84361	26.7886	0.000146747	0.00122454
CDKL3	-1.00144	0.777077	26.7085	0.000148827	0.00123897
PEA15	-0.244995	7.95046	26.6896	0.000149324	0.00124238
CLEC2B	-0.35512	4.93713	26.6753	0.0001497	0.00124405
ZNF204P	-0.476833	2.97712	26.657	0.000150181	0.00124731
CH25H	-1.33132	0.82458	26.6352	0.00015076	0.00125139
AC098650.1	-0.989339	0.725818	26.6225	0.000151098	0.00125272
FAM111A-DT	-0.433088	2.50794	26.6187	0.000151197	0.00125282
AP000295.1	-0.241664	6.4612	26.5935	0.000151871	0.00125693
RNF187	-0.260761	7.05614	26.5882	0.000152013	0.00125737
RPS3A	-0.258185	8.1185	26.5171	0.000153932	0.0012688
FBXO9	-0.258377	5.66809	26.5112	0.000154092	0.00126938
CARD19	-0.316268	5.62629	26.4968	0.000154485	0.00127114
ZNF232	-0.439434	2.60229	26.4824	0.000154878	0.0012729
BTN3A2	-0.342783	6.48758	26.4834	0.000154853	0.0012729
COLCA2	-0.684641	1.03246	26.474	0.000155109	0.0012729
MBTD1	-0.317466	4.57959	26.4703	0.00015521	0.0012729
RMDN3	-0.270168	4.87364	26.4693	0.000155238	0.0012729
ETV3	-0.394866	5.51965	26.4409	0.00015602	0.00127827
ADSS	-0.185475	6.90941	26.4287	0.000156358	0.00127912
SALL2	-0.625819	2.40223	26.4068	0.000156967	0.00128212
SURF1	-0.278076	4.90739	26.4113	0.000156841	0.00128212
ZNF19	-0.600819	1.45011	26.3913	0.000157397	0.00128372
AC138811.2	-0.253222	8.87858	26.3889	0.000157463	0.00128372
ANP32A	-0.29598	6.74719	26.3818	0.000157662	0.0012846
WNT2B	-0.762501	2.41566	26.3756	0.000157835	0.00128527
SPEN	-0.305669	6.99623	26.3591	0.000158299	0.00128609
ZNF302	-0.434236	4.03067	26.343	0.000158752	0.00128903
HLA-DQB1	-0.748221	3.55957	35.8824	0.000159592	0.00129363
LCN2	-1.86057	6.65409	60.7785	0.000160917	0.00130287
FBXO28	-0.227457	5.90087	26.2635	0.000161008	0.00130287
MFSD10	-0.324317	5.9285	26.2435	0.000161582	0.00130602
CLSTN3	-0.338622	5.14398	26.2288	0.000162005	0.00130869
CDK19	-0.313062	5.1751	26.2067	0.000162644	0.00131236
PIK3IP1	-1.18513	5.04956	30.125	0.000162867	0.00131341
UBE2J1	-0.223464	6.34356	26.1581	0.000164059	0.00132085
OVCA2	-0.396952	5.03159	26.1462	0.000164406	0.00132281
PPM1H	-0.783824	2.07384	26.1211	0.000165145	0.001328
SMARCD3	-0.97567	4.00298	26.4262	0.000165367	0.00132857
NFRKB	-0.236908	5.01211	26.0834	0.000166262	0.00133396
CDKN2B-AS1	-0.769307	0.667298	26.0664	0.000166768	0.00133726
C20orf96	-0.780239	2.355	26.0392	0.00016758	0.00134132
DNAL1	-0.383655	3.42179	25.9413	0.000170545	0.00136138
CCDC14	-0.332587	5.9372	25.9077	0.000171576	0.00136807
PARP3	-0.549504	4.18382	25.8344	0.000173849	0.0013823
GMDS-DT	-0.860088	1.45774	25.8233	0.000174196	0.00138429
INTS3	-0.214055	6.02443	25.8079	0.000174679	0.00138735
SNORA31	-0.933855	0.235631	25.7865	0.000175354	0.00139047
DOCK9	-0.269988	5.42961	25.783	0.000175464	0.00139047
CPED1	-1.74931	5.35856	25.9856	0.000178702	0.0014106
KIAA1551	-0.360766	5.307	25.6459	0.000179857	0.00141848
SHISA5	-0.355538	8.02153	25.6128	0.000180937	0.00142349
TRIM38	-0.305049	5.92098	25.5887	0.00018173	0.00142813
PHLDA2	-0.403315	4.39634	25.5571	0.000182771	0.00143472
TNFRSF25	-0.522785	2.13108	25.5375	0.000183422	0.00143824
UBXN8	-0.35209	3.26993	25.5043	0.000184528	0.00144612
PLP2	-0.324015	6.97183	25.4444	0.000186547	0.00145952
SORD	-0.306765	5.71149	25.4305	0.000187019	0.0014624
ST6GALNAC2	-0.260097	5.69208	25.4141	0.000187579	0.00146597
AL161421.1	-0.749168	0.880599	25.4091	0.000187747	0.00146647
ARFGEF3	-0.520987	2.63336	25.387	0.000188505	0.00147159
IER2	-0.439077	5.78223	25.3846	0.000188852	0.00147349
SESTD1	-0.251399	5.23002	25.3737	0.00018896	0.00147351
SOX4	-0.534614	5.24844	25.594	0.000191603	0.00148985
ZNF79	-0.424855	2.83491	25.3038	0.000191382	0.00148985
NSMCE3	-0.320418	4.49683	25.2998	0.000191522	0.00148985
DDX3X	-0.336667	8.59575	25.2919	0.0001918	0.00148992
CYBA	-0.379594	6.2814	25.2806	0.000192196	0.00149218
TMC4	-0.972487	4.34809	26.4132	0.000192999	0.00149293
ARHGAP27P1-BPTFP1-KPNA2P3	-0.552151	2.0038	25.2668	0.000192679	0.00149293
STK36	-0.365243	3.47927	25.2571	0.000193021	0.00149293
CDADC1	-0.358961	3.21698	25.2689	0.000192607	0.00149293
FANCL	-0.34175	4.59848	25.2704	0.000192555	0.00149293
CLU	-0.281681	7.3965	25.2634	0.000192798	0.00149293
ZFP14	-0.634685	2.44093	25.2369	0.000193733	0.00149755
KIFC2	-0.396763	4.03006	25.2191	0.000194367	0.00150081
GALM	-0.41018	3.86172	25.212	0.000194618	0.00150193
ZSWIM7	-0.422172	3.43401	25.169	0.000196157	0.00151134
CTSF	-1.00383	4.06785	25.1488	0.000196883	0.00151363
ROBO2	-1.04666	3.70638	25.1322	0.000197483	0.00151497
GPRC5B	-0.458401	4.1691	25.0934	0.00019889	0.00152246
GABPB1-IT1	-0.412928	3.52528	25.0799	0.000199384	0.00152542
PRDM11	-0.618714	1.66462	25.0594	0.000200135	0.00152951
LEMD1	-1.6762	1.39356	33.7995	0.000200809	0.00153301
AP003119.3	-0.867429	0.980593	25.0208	0.00020156	0.001536
MTUS2	-0.656573	0.776222	25.0188	0.000201634	0.001536
AC018647.2	-0.485833	3.38454	25.0207	0.000201565	0.001536
RAG1	-0.75347	0.736934	24.9967	0.000202455	0.00154059
JAK1	-0.267796	7.77376	24.9991	0.000202365	0.00154059
ZNF224	-0.272368	4.07844	24.9433	0.000204455	0.00155248
RPL15	-0.269224	9.02375	24.9246	0.000205161	0.00155617
YBEY	-0.355394	3.21553	24.9101	0.000205707	0.00155948
VAMP5	-0.62468	4.51709	24.9069	0.000205831	0.00155958
NR4A1	-0.921557	2.72623	25.1817	0.000206353	0.0015627
CTSB	-0.36256	10.6825	24.8791	0.000206886	0.00156507
CTSD	-0.373254	9.90542	24.8545	0.00020783	0.00157053
AGPAT4	-0.409609	3.68147	24.8013	0.00020988	0.00158265
LINC00886	-0.556366	1.62397	24.7843	0.000210543	0.00158596
RPS14	-0.295521	9.32085	24.7852	0.000210508	0.00158596
CHURC1	-0.228025	6.20057	24.7719	0.000211025	0.00158874
PHYKPL	-0.439141	3.96578	24.7513	0.000211832	0.00159397
RPL7A	-0.324501	10.6063	24.6918	0.000214182	0.00160693
RACK1	-0.285688	10.2645	24.6877	0.000214344	0.00160693
EFHD2	-0.280382	6.62469	24.6944	0.000214078	0.00160693
DVL3	-0.198404	6.56617	24.6876	0.000214348	0.00160693
ZYX	-0.342692	7.91989	24.6544	0.000215673	0.00161501
AC144831.1	-1.65807	2.54547	24.5807	0.000218644	0.00163223
KANSL1L	-0.475276	3.1586	24.5564	0.000219637	0.00163791
RPL18	-0.35311	8.93269	24.557	0.000219611	0.00163791
MC1R	-0.54228	3.20922	24.5414	0.000220248	0.00164075
SLC25A35	-0.52266	2.13253	24.5056	0.000221725	0.00164742
RPS29	-0.323383	7.49579	24.5025	0.000221853	0.0016475
HKR1	-0.442566	3.58064	24.4676	0.000223299	0.00165651
LINC00667	-0.556699	3.91866	24.4571	0.000223738	0.00165797
DGKA	-0.313237	6.11995	24.4573	0.00022373	0.00165797
CYB561D1	-0.339438	4.21333	24.4447	0.000224256	0.00165942
CCDC92	-0.284951	5.05515	24.4249	0.000225087	0.00166454
APPL2	-0.235773	6.00216	24.414	0.000225547	0.00166583
CBX7	-0.767307	3.55412	24.6832	0.000225964	0.00166754
RPS5	-0.284914	8.95609	24.3858	0.000226736	0.00167237
NAA40	-0.325502	5.22434	24.377	0.000227111	0.00167426
JPT2	-0.255422	7.16086	24.3594	0.000227861	0.00167805
RPL23A	-0.292054	8.23864	24.3374	0.0002288	0.00168234
PEX6	-0.353357	5.74381	24.3333	0.000228978	0.00168238
TNXB	-1.41813	3.04223	24.3223	0.000229446	0.00168393
RELA	-0.378276	6.18534	24.3213	0.000229492	0.00168393
MMGT1	-0.21788	5.39437	24.3044	0.000230219	0.00168839
TMCC3	-0.405554	3.71541	24.2686	0.000231768	0.00169711
RAET1E	-0.583496	1.62349	24.2484	0.000232651	0.00170182
EFCAB14	-0.240383	7.15593	24.2103	0.00023432	0.00171138
NSF	-0.247769	5.77777	24.1667	0.000236248	0.00172191
AC008878.1	-0.541752	2.99585	24.1321	0.000237789	0.00172959
NUDT7	-0.497426	2.04347	24.1224	0.000238228	0.00173189
LZTS1	-0.612904	2.22167	24.105	0.000239008	0.00173433
PRICKLE1	-0.397782	3.22677	24.107	0.000238917	0.00173433
ERAP2	-0.37313	3.21184	24.104	0.000239053	0.00173433
SCD	-0.670863	9.86205	24.3563	0.000239989	0.00173934
SLC44A3	-0.367214	2.67042	24.0842	0.000239948	0.00173934
ETV6	-0.269831	5.20672	24.0475	0.000241612	0.00175021
STK24	-0.236099	7.61631	24.0341	0.000242226	0.00175286
SEMA3B	-0.764264	5.20136	23.9926	0.000244132	0.00176016
EVA1B	-0.711543	5.84957	23.9981	0.00024388	0.00176016
AC008038.1	-0.361829	3.88628	23.9915	0.000244183	0.00176016
FAM171A2	-0.805188	1.8317	23.9433	0.000246419	0.00177414
PPIL2	-0.292222	5.39755	23.9217	0.000247428	0.00177689
RPL7P9	-0.457271	1.82924	23.9013	0.000248387	0.00178113
HEBP2	-0.267238	6.2472	23.8618	0.000250252	0.00179263
LEPROT	-0.201111	6.93385	23.8253	0.000251994	0.00180328
SASH1	-0.326201	6.27781	23.8183	0.000252329	0.00180386
SLC35C1	-0.317464	5.08764	23.8083	0.000252807	0.00180637
FOXO4	-0.352967	3.82707	23.7539	0.000255437	0.00182332
SLC39A11	-0.269543	4.6258	23.7216	0.000257011	0.00183086
ARSI	-0.384437	5.17774	23.6746	0.000259328	0.00184551
HTR7P1	-0.784043	2.21	23.6599	0.000260051	0.00184973
ZNF862	-0.641909	3.29485	23.6516	0.000260466	0.00185175
ZNF783	-0.643887	1.96276	23.6017	0.000262959	0.00186854
GPNMB	-0.286398	9.84632	23.5849	0.000263806	0.00187362
FAM120AOS	-0.296822	5.40985	23.5777	0.000264166	0.0018743
RHBDF1	-0.326878	5.43788	23.5539	0.000265376	0.00188194
MALAT1	-0.677853	5.75603	23.8099	0.000269357	0.00190826
TMEM245	-0.24109	6.85621	23.4418	0.000271137	0.00191799
DIO2	-1.20203	4.27791	23.4317	0.000271664	0.00192076
SCGB1A1	-1.46101	-0.2036	30.4401	0.000273628	0.00193175
CASP2	-0.244692	4.87542	23.3826	0.000274241	0.00193497
JMJD4	-0.244832	4.56996	23.3774	0.000274513	0.00193511
FZD1	-0.295201	4.15949	23.3745	0.000274665	0.00193522
CRCP	-0.232568	5.05062	23.3347	0.000276775	0.00194912
VWA5A	-0.682211	3.04185	23.3321	0.000276916	0.00194914
ALDH7A1	-0.327044	7.10169	23.2267	0.000282604	0.00198142
ERAP1	-0.271462	7.19479	23.2306	0.000282388	0.00198142
TLNRD1	-0.260635	4.82602	23.2134	0.000283327	0.00198539
TAX1BP1	-0.207557	7.80356	23.1903	0.000284596	0.00199329
ENTPD3	-0.790518	0.444683	25.7728	0.000285484	0.00199655
LCLAT1	-0.303522	3.82622	23.1767	0.000285348	0.00199655
PCMTD2	-0.255707	5.43796	23.1481	0.000286927	0.00200467
TSC2	-0.278471	5.53616	23.1135	0.000288858	0.00201717
EPOP	-0.547288	2.10575	23.094	0.000289949	0.00202279
CCDC33	-1.67039	0.368783	26.072	0.000290196	0.00202326
SCNN1D	-1.09431	0.584648	23.0821	0.000290622	0.00202449
AC244153.1	-0.319985	4.24813	23.0493	0.000292474	0.00203439
SERPINF1	-1.30751	5.81721	23.0465	0.00029301	0.00203572
NR4A2	-0.598054	2.47349	23.008	0.000294834	0.00204579
TMEM222	-0.328538	4.81897	22.9898	0.000295874	0.002051
RABL2A	-0.640238	1.52806	22.9616	0.000297504	0.00205827
ROGDI	-0.309362	4.35293	22.9333	0.000299148	0.00206631
VPS8	-0.214162	5.55353	22.9359	0.000298999	0.00206631
SYTL1	-0.446442	3.58143	22.8991	0.000301149	0.0020774
DDX42	-0.232328	6.88406	22.8863	0.0003019	0.00208157
FUZ	-0.570424	2.92091	22.8807	0.000302228	0.00208281
ARHGEF11	-0.28954	5.65357	22.8573	0.000303611	0.00209031
USP6NL	-0.242447	4.75448	22.7729	0.000308659	0.00211889
KIAA0825	-1.02806	0.744172	22.7667	0.000309034	0.00212044
PNRC1	-0.272283	5.83896	22.7471	0.000310223	0.00212654
ZNF707	-0.357008	3.16697	22.7389	0.00031072	0.00212891
RNPEPL1	-0.293194	5.70989	22.7338	0.000311032	0.00212899
MRRF	-0.209713	5.85343	22.7361	0.000310891	0.00212899
ZNF33A	-0.245539	4.79559	22.7173	0.000312043	0.00213395
LYPD1	-0.427617	4.71596	22.7089	0.000312556	0.00213633
SYVN1	-0.25247	5.23893	22.7057	0.000312751	0.00213663
KANSL3	-0.177928	6.24758	22.6721	0.000314816	0.0021497
MIR222HG	-0.639156	1.94552	22.6583	0.000315672	0.0021545
PDXDC2P-NPIPB14P	-0.603027	2.44423	22.6278	0.000317566	0.00216639
DGCR8	-0.385569	5.03502	22.5725	0.000321044	0.0021859
KPNA2P3	-0.657367	1.00648	22.5567	0.000322037	0.00219012
ORAI3	-0.539803	5.355	22.7491	0.000325309	0.00220858
NLGN2	-0.442767	5.8295	22.4857	0.000326985	0.00221783
ZNF48	-0.429444	3.46109	22.4672	0.000327771	0.0022221
USP46-AS1	-0.940318	0.767723	22.4412	0.000329457	0.00222593
TRMT61A	-0.357724	4.03428	22.454	0.000328626	0.00222593
GPR108	-0.27989	5.96058	22.4416	0.000329433	0.00222593
NR2C1	-0.256343	4.26272	22.4161	0.000331095	0.00223501
C6orf89	-0.226878	6.98455	22.4083	0.000331608	0.00223741
PPP1R13B	-0.321623	3.92265	22.3684	0.000334233	0.0022519
GABBR1	-0.618666	3.20943	22.356	0.000335059	0.00225625
EPS8L1	-0.452827	2.79751	22.3533	0.000335239	0.00225625
AC092747.4	-0.692458	1.93337	22.3335	0.000336553	0.00226215
DAPK1	-0.277028	6.42135	22.3191	0.000337514	0.00226754
ABHD15	-0.250409	4.48537	22.3017	0.000338685	0.0022711
TRIM44	-0.221972	7.02504	22.2871	0.000339665	0.00227551
EGFL8	-0.689247	1.17532	22.2355	0.000343166	0.0022968
SLC7A6	-0.399563	5.33507	22.2257	0.000343832	0.00229908
TAOK3	-0.241994	6.15418	22.215	0.000344568	0.0023013
PGM2L1	-0.371353	4.13847	22.2084	0.00034502	0.0023016
ZNF600	-0.483371	1.83517	22.1571	0.000348555	0.00232081
HS6ST1	-0.208741	5.71714	22.1216	0.000351034	0.00233411
GSAP	-0.36547	3.38615	22.103	0.000352338	0.00233933
STK3	-0.1971	5.30847	22.1008	0.000352493	0.00233933
HYI	-0.373473	4.01009	22.0232	0.000357995	0.00236919
ZNF20	-0.530728	2.02857	22.0084	0.00035906	0.00237291
LCMT2	-0.601229	3.07735	21.9788	0.000361196	0.00238258
NINJ1	-0.477898	5.77233	22.1675	0.000364435	0.00239518
FLT3LG	-0.408757	3.1132	21.9398	0.000364027	0.00239518
ERCC1	-0.231484	5.75137	21.9316	0.000364628	0.00239518
C4orf3	-0.295413	7.00059	21.926	0.000365034	0.00239674
MAP3K14	-0.300062	4.20407	21.9205	0.000365434	0.00239826
IQCG	-0.385419	2.43201	21.9064	0.000366471	0.00240172
ZNF605	-0.346942	4.12859	21.908	0.000366354	0.00240172
ATG7	-0.240273	4.75146	21.8858	0.000367993	0.00240947
PTTG1IP	-0.204534	8.28386	21.8875	0.000367864	0.00240947
AL590867.2	-0.349123	3.18903	21.8513	0.00037055	0.0024195
PTPN13	-0.243459	7.9893	21.8524	0.000370468	0.0024195
ZNF625-ZNF20	-0.535235	2.12383	21.8232	0.00037265	0.00243031
HIGD2A	-0.243679	5.62027	21.8172	0.000373103	0.00243058
WDR81	-0.295709	5.20977	21.8136	0.000373371	0.0024312
PVRIG2P	-0.463676	1.6686	21.7788	0.000375996	0.00244604
NATD1	-0.752961	4.26635	22	0.000376685	0.00244941
C2orf49	-0.238312	4.73947	21.7664	0.000376938	0.00244993
ETS1	-0.356317	7.16911	21.7626	0.000377225	0.00245005
LAMB2	-0.309502	8.63063	21.7571	0.000377643	0.00245113
DNAH10OS	-0.880389	1.36539	21.7427	0.000378741	0.00245713
MPP2	-0.46245	2.68144	21.7138	0.000380953	0.00246553
LRRC29	-1.04043	0.801224	21.704	0.000381709	0.00246735
TTC3	-0.215009	8.00763	21.706	0.000381557	0.00246735
MYL12A	-0.197378	8.57861	21.692	0.000382635	0.00247108
PLA2G16	-0.577548	3.5459	21.6932	0.000383003	0.00247233
DDRGK1	-0.265275	5.37834	21.6745	0.000383986	0.00247755
AL122020.1	-0.470342	1.42224	21.6543	0.000385562	0.00248557
PHF12	-0.204656	5.37012	21.6495	0.000385931	0.00248557
PDLIM7	-0.305373	6.32098	21.5932	0.000390356	0.00250721
FLJ37453	-0.708785	0.78992	21.5523	0.000393606	0.00252127
USF1	-0.238011	5.2563	21.5523	0.000393609	0.00252127
LTBP2	-0.364925	6.13846	21.5487	0.000393889	0.00252192
NMB	-0.339387	2.68252	21.544	0.000394271	0.00252209
UTP25	-0.268226	5.41997	21.5446	0.000394222	0.00252209
PYROXD2	-1.01092	3.49438	21.5101	0.00039699	0.00253618
N4BP2L2	-0.227169	6.102	21.5099	0.00039701	0.00253618
DDX51	-0.313639	3.35364	21.4978	0.000397986	0.00254126
CBX2	-0.351903	3.41295	21.4312	0.000403409	0.00257241
OFD1	-0.219552	4.10697	21.4131	0.000404894	0.00258072
ERGIC3	-0.263663	7.96087	21.3888	0.000406908	0.00259006
LSR	-0.432947	6.58125	21.5898	0.000408748	0.00259944
C12orf57	-0.308069	6.22005	21.2709	0.000416815	0.00264126
CD9	-0.280307	8.77421	21.2147	0.000421638	0.00266593
PLXDC2	-0.245138	6.68381	21.1846	0.000424247	0.00267638
EPS8	-0.222481	6.58278	21.1742	0.000425157	0.00268093
SDAD1P1	-0.724427	1.29252	21.1703	0.000425494	0.00268186
SCCPDH	-0.389512	4.7097	21.1565	0.000426699	0.00268826
INPP4B	-0.460921	5.75475	21.3672	0.000427457	0.00269184
PSME1	-0.269954	7.96222	21.1179	0.000430101	0.00270728
TMEM117	-0.397534	3.54733	21.109	0.000430887	0.00271103
CLHC1	-0.434888	1.9893	21.0915	0.000432433	0.00271955
AC010422.3	-0.328839	4.63358	21.0881	0.000432742	0.00272028
NR6A1	-0.354594	3.06952	21.0738	0.000434013	0.00272706
TNFSF13	-0.494923	1.95669	21.071	0.000434264	0.00272743
LRRC37A3	-1.02612	1.10671	21.0488	0.000436257	0.0027351
RPS23	-0.258754	8.46856	21.0458	0.000436526	0.00273558
SEMA6D	-0.897258	1.69195	21.0164	0.000439177	0.00274718
RGS2	-0.471784	4.20998	21.0058	0.00044013	0.00274965
CITED2	-0.247832	8.29586	20.9918	0.000441406	0.00275519
RSL1D1	-0.165851	7.22016	20.9521	0.000445035	0.00277417
AL121845.3	-0.278859	4.09234	20.9388	0.000446258	0.00277935
CDC42EP5	-0.641787	5.03248	21.1516	0.000446519	0.00277976
PABPC1L	-0.534098	2.36042	20.9291	0.000447155	0.00278249
AMFR	-0.172016	6.85803	20.9155	0.000448419	0.00278791
RIBC1	-0.522901	1.05235	20.8927	0.000450533	0.0027986
ZFHX2-AS1	-0.479654	2.22891	20.8661	0.00045302	0.00281035
SLC52A3	-0.63707	2.35636	20.8577	0.000453811	0.00281372
ZNF836	-0.572315	2.23043	20.8556	0.00045401	0.00281372
RNF152	-0.336417	4.82507	20.854	0.000454158	0.00281372
NAPEPLD	-0.437964	3.35797	20.8233	0.000457057	0.00282956
FOXQ1	-0.531228	4.36883	20.9773	0.000462651	0.00285634
HAS3	-0.478094	7.24601	20.9623	0.000464072	0.00286013
PLXNB2	-0.324718	8.71229	20.7381	0.000465209	0.00286464
ORAI2	-0.288413	5.78729	20.7383	0.000465189	0.00286464
PSAP	-0.34268	10.4528	20.7169	0.000467268	0.00287483
TM9SF2	-0.263312	8.19668	20.71	0.000467938	0.0028777
UBALD1	-0.372296	3.72558	20.705	0.000468426	0.00287945
PLPP5	-0.253463	4.96574	20.676	0.000471265	0.00289313
CHD2	-0.380486	6.83233	20.669	0.000472491	0.00289941
IL17RA	-0.233422	5.28017	20.6273	0.000476064	0.0029188
SH3D21	-0.544751	1.94671	20.6234	0.000476455	0.00291994
AC132872.1	-0.820657	0.48253	20.6168	0.000477111	0.0029209
MAF	-1.02798	1.15659	20.5938	0.000479408	0.00293043
DNAJC30	-0.481661	3.79691	20.5427	0.00048455	0.00295931
MR1	-0.294608	5.9304	20.5324	0.000485593	0.0029644
CGB7	-0.696377	0.565402	20.4999	0.000488911	0.00298169
SIK2	-0.241235	5.40017	20.4628	0.000492727	0.00299633
FADS1	-0.226852	7.41266	20.4486	0.000494198	0.0030027
SARM1	-0.735843	3.51966	20.4142	0.000497774	0.00301925
TBC1D20	-0.243773	6.11178	20.3878	0.000500541	0.00303343
STRIP1	-0.188945	5.22997	20.3881	0.000500512	0.00303343
INO80B	-0.328137	4.35454	20.3856	0.000500778	0.00303357
PPM1B	-0.221851	5.38541	20.3781	0.000501566	0.00303445
RBM15B	-0.217941	6.3562	20.3755	0.000501842	0.00303483
CCDC82	-0.232841	5.10671	20.373	0.000502104	0.00303512
NPIPB14P	-0.781298	1.58349	20.3638	0.000503074	0.00303968
VOPP1	-0.254136	5.34402	20.3174	0.000508011	0.0030669
GCHFR	-1.19823	1.31424	20.2998	0.000509895	0.00307565
RPL18A	-0.339568	8.38377	20.2917	0.000510765	0.00307959
MECP2	-0.183828	5.68823	20.2866	0.000511315	0.00308159
LMO4	-0.224531	5.23472	20.2837	0.000511627	0.00308216
FRAT2	-0.278641	4.2483	20.2628	0.00051389	0.00309316
RPSAP58	-0.459819	1.52768	20.1905	0.000521793	0.00313632
RPL10A	-0.3153	9.24965	20.1905	0.000521797	0.00313632
PARP9	-0.274024	7.34461	20.1863	0.000522252	0.00313683
GPR107	-0.213378	7.68696	20.1832	0.000522593	0.00313755
FAM3C2	-0.642826	1.35034	20.1772	0.00052326	0.0031389
ZNF260	-0.277585	4.18587	20.1713	0.000523913	0.00314148
DRAM2	-0.293157	6.08521	20.1664	0.000524456	0.00314341
NRBP2	-0.460307	4.20889	20.1565	0.000525558	0.00314735
PACS2	-0.218744	5.40774	20.1525	0.000525999	0.00314866
SLC4A2	-0.415804	6.75243	20.343	0.000527277	0.00315498
KRT16P6	-0.910865	0.688618	25.4962	0.000528981	0.00315794
TUG1	-0.258613	7.44532	20.1229	0.000529312	0.00315794
AL807752.6	-0.492769	3.34809	20.1005	0.000531831	0.00317112
LGALS9	-0.635462	3.87997	20.2811	0.000534123	0.00318116
TADA2A	-0.304199	3.97579	20.0758	0.000534619	0.00318278
MAMDC4	-0.516489	1.47845	20.0691	0.000535381	0.00318598
CD40	-1.28089	2.9397	20.2116	0.00054193	0.00321819
DMPK	-0.361381	5.49051	19.9792	0.000545709	0.00323656
BRD2	-0.164833	7.68849	19.9447	0.00054973	0.00325769
AC015802.6	-0.249762	5.23968	19.9316	0.000551267	0.00326189
CARF	-0.4818	2.77693	19.925	0.000552045	0.00326458
PLPP6	-0.343628	4.01094	19.9095	0.000553867	0.00327399
GOLGA2P5	-0.683517	0.690502	19.9045	0.000554464	0.00327615
BCOR	-0.244296	5.13129	19.9008	0.000554899	0.00327735
TMEM18	-0.240317	4.49426	19.8591	0.000559855	0.0033019
TMEM63A	-0.3031	5.45418	19.8137	0.000565318	0.00333194
PARP14	-0.331933	8.0661	19.7755	0.000569963	0.00335792
IFT140	-0.300915	4.82347	19.7161	0.000577269	0.00339391
WDR90	-0.332532	4.08149	19.7092	0.00057812	0.00339751
ENC1	-0.312348	5.07231	19.7055	0.000578585	0.00339883
KIF13B	-0.347625	4.76447	19.6985	0.000579456	0.00340109
MBOAT1	-0.334982	4.03966	19.6964	0.000579708	0.00340109
ZNF121	-0.383125	3.92885	19.6851	0.000581122	0.00340526
PSD3	-0.495879	5.43767	19.8672	0.000582612	0.00340835
TRIR	-0.256014	6.67238	19.6709	0.000582894	0.0034086
C11orf1	-0.37821	3.51504	19.6575	0.000584577	0.00341562
ZNF432	-0.384136	2.45113	19.6064	0.000591036	0.00345193
FAM89B	-0.463231	4.87789	19.7028	0.000601852	0.00350643
GLMN	-0.369848	3.63069	19.5193	0.000602239	0.00350725
ZNF658	-0.432512	1.90704	19.5108	0.000603346	0.00351225
R3HCC1	-0.289413	4.09612	19.4882	0.000606299	0.00352509
C16orf54	-0.467126	2.39161	24.5139	0.000610219	0.00354497
EXOC4	-0.217436	6.46968	19.4424	0.000612344	0.00355441
CYB5R1	-0.298712	5.93367	19.4336	0.000613504	0.00355968
RBM5	-0.389291	5.62763	19.4213	0.00061514	0.00356509
C11orf95	-0.335362	4.68365	19.4062	0.000617159	0.00357503
CASP10	-0.397826	3.49618	19.3866	0.000619791	0.00358442
GDE1	-0.187938	7.13127	19.3879	0.000619605	0.00358442
NSUN5P2	-0.602827	1.35596	19.3699	0.000622033	0.00359298
THEM4	-0.227578	3.81806	19.3518	0.000624489	0.0036057
SLC37A1	-0.358527	2.72867	19.3432	0.000625656	0.00361036
ADAM19	-0.50333	6.14867	19.4861	0.000631778	0.00364185
ZNF112	-0.476035	2.81942	19.2519	0.000638196	0.00367436
C1orf122	-0.277823	4.92536	19.2348	0.000640575	0.00368506
FUT2	-0.477736	2.50385	21.1043	0.000642231	0.00369009
FOSL1	-0.391545	5.25255	19.224	0.000642091	0.00369009
DERL1	-0.176325	6.01066	19.2001	0.000645447	0.00370257
RASSF1	-0.228983	5.15233	19.1901	0.000646857	0.00370915
PREX1	-0.5124	4.31878	19.1857	0.000647476	0.0037097
RNF149	-0.223523	6.19783	19.1869	0.000647296	0.0037097
LY96	-2.47187	2.89223	19.173	0.000649275	0.0037185
PSMG3-AS1	-0.656167	2.70372	19.1552	0.000651796	0.00372606
MOAP1	-0.359752	4.48334	19.1273	0.000655785	0.00374556
RPL37	-0.30141	9.33254	19.1269	0.000655849	0.00374556
DUSP8	-1.63123	0.812226	19.1207	0.000657434	0.00375309
KRT1	-1.0559	0.974326	24.4889	0.000659358	0.00376256
EEF1A1	-0.273698	12.1056	19.0892	0.000661271	0.00377196
KAT2A	-0.419043	5.08879	19.1411	0.000663381	0.00378247
AGMO	-0.708512	0.49128	19.0281	0.000670185	0.00381819
PPM1N	-0.604945	1.184	19.0213	0.000671195	0.00382088
HIP1R	-0.244834	4.84455	19.0223	0.000671039	0.00382088
OLFM2	-1.41031	4.2168	19.0823	0.000672343	0.00382588
COP1	-0.190566	5.66754	19.0053	0.000673554	0.00383123
ZSCAN29	-0.20512	4.7843	18.9832	0.000676823	0.00384673
RALGAPA2	-0.337358	4.65365	18.9713	0.000678601	0.00385529
CDK3	-0.477187	1.63748	18.961	0.000680135	0.00386246
TSPAN9	-0.499823	5.65202	19.1338	0.000681525	0.0038688
LRRC27	-0.531201	2.87423	18.947	0.000682236	0.00387128
ZNF480	-0.292327	4.05298	18.9164	0.00068685	0.00389435
RNF39	-0.472886	2.32118	18.9085	0.000688043	0.00389955
CLTA	-0.199719	7.38517	18.8933	0.000690345	0.00390796
ZNF718	-0.589822	1.62767	18.8427	0.000698091	0.0039466
RPL32P29	-0.541229	3.24987	18.8151	0.000702361	0.00396326
PPP1R3E	-0.499848	1.92053	18.8046	0.000703985	0.00397085
IRF1	-0.433633	6.97597	18.9703	0.000706127	0.00397976
GPCPD1	-0.509459	4.37485	18.9481	0.000709559	0.0039946
GOLPH3L	-0.199367	5.95393	18.7687	0.000709606	0.0039946
IVD	-0.433587	5.0158	18.7537	0.000711965	0.00400228
SLC9A8	-0.273668	4.81478	18.7528	0.0007121	0.00400228
HLA-DPB1	-1.96708	3.20163	18.7369	0.000714618	0.00401166
TLR5	-0.447238	1.56158	18.7399	0.000714131	0.00401166
CARD6	-0.504849	3.81518	18.7243	0.000717355	0.00402383
SFMBT2	-0.868829	0.940668	18.6981	0.000720787	0.00403829
WWOX	-0.32176	2.84908	18.6776	0.000724062	0.00405343
ERVK13-1	-0.91867	1.21061	18.6743	0.000724599	0.00405424
XPNPEP1	-0.187225	6.04136	18.6732	0.000724779	0.00405424
PRDM15	-0.458709	2.97257	18.6425	0.000729738	0.00407682
INO80B-WBP1	-0.283989	5.62178	18.5906	0.000738194	0.00411494
COMMD6	-0.251233	6.08843	18.5931	0.000737797	0.00411494
CTDSP1	-0.257955	6.54947	18.5548	0.000744108	0.00414083
YTHDF1	-0.209776	5.45363	18.5533	0.00074435	0.00414083
USP27X	-0.417264	2.58638	18.5479	0.00074525	0.00414096
GOLPH3	-0.18763	6.77818	18.5505	0.000744827	0.00414096
CYP4V2	-0.346438	3.05086	18.5158	0.000750607	0.00416419
PRKCE	-0.265072	4.3716	18.5192	0.000750041	0.00416419
LMNTD2	-0.751087	0.574285	18.5044	0.00075252	0.00416991
CDS2	-0.1767	6.56993	18.5077	0.000751971	0.00416991
TRIP4	-0.219539	4.60978	18.4648	0.000759203	0.00420003
NEPRO	-0.212239	5.78277	18.4634	0.000759438	0.00420003
CHMP4B	-0.186509	7.11319	18.4613	0.0007598	0.00420039
TRIM66	-0.361669	3.47749	18.4583	0.000760299	0.00420151
SLTM	-0.327971	6.74897	18.45	0.000761724	0.00420775
DNHD1	-0.50464	3.17177	18.4296	0.000765195	0.00422527
RRBP1	-0.206519	8.5943	18.4093	0.000768691	0.00423962
TMCO4	-0.214954	5.08235	18.3791	0.000773898	0.00426336
SGSM3	-0.261439	5.46398	18.3727	0.000775011	0.00426703
KIAA1841	-0.286454	4.07029	18.3662	0.000776136	0.00427071
CYP4B1	-0.760283	0.98401	22.8038	0.000790762	0.00433063
RPS16	-0.271577	8.51074	18.2805	0.000791224	0.00433063
WNT10A	-0.226133	6.51242	18.2624	0.000794448	0.00434448
NUPL2	-0.28405	4.69433	18.2574	0.000795337	0.00434766
PGLYRP3	-0.988186	0.510488	22.7387	0.000798828	0.00436169
FOS	-0.68155	3.74192	18.4096	0.000798638	0.00436169
WDR78	-0.926804	1.38492	18.2362	0.000799144	0.00436174
AL358472.6	-0.193782	7.38414	18.23	0.000800259	0.00436302
CCDC142	-0.363821	2.78252	18.2261	0.000800969	0.00436497
MTAP	-0.223807	6.18864	18.2229	0.000801549	0.00436588
CACNB1	-0.393251	2.53295	18.209	0.000804061	0.00437677
MLXIP	-0.186649	5.87729	18.2056	0.000804679	0.00437845
CROCC	-0.363484	3.77028	18.1797	0.000809379	0.00439896
RBL2	-0.239094	6.70229	18.1295	0.000818617	0.00444576
AMIGO3	-0.990735	1.10386	18.1259	0.000819284	0.00444768
PITPNA	-0.164766	6.64288	18.1087	0.000822475	0.00446158
RMND1	-0.319182	4.86451	18.089	0.000826147	0.00447978
RALY-AS1	-0.595468	1.69538	18.0628	0.000831048	0.00449947
CTC1	-0.227906	3.72344	18.0573	0.0008321	0.00450173
U47924.2	-0.639356	0.551798	18.0482	0.000833815	0.00450584
PPP1R3F	-0.519054	2.81846	18.0496	0.000833538	0.00450584
MTIF3	-0.210904	5.3274	18.0492	0.000833628	0.00450584
JMJD1C	-0.299513	6.02894	18.0366	0.000835998	0.00451348
TRMT9B	-0.727544	2.34614	21.0166	0.000837791	0.00451871
ZBTB20	-0.820357	4.76381	18.0744	0.000846988	0.00456514
RAB11FIP4	-0.342831	5.20606	17.9771	0.000847365	0.00456514
RPL37A	-0.296579	9.47162	17.9721	0.000848326	0.0045677
AC011498.4	-0.867317	0.122595	22.3479	0.000849363	0.00456896
PIGM	-0.275082	4.09119	17.9649	0.000849721	0.00456915
EML4	-0.259818	6.47345	17.9626	0.00085017	0.00456983
ZNF70	-0.579223	2.42713	17.9513	0.00085235	0.0045798
SLC25A37	-0.288171	4.69799	17.9297	0.000856548	0.00459713
SDAD1	-0.221809	5.46531	17.9176	0.000858915	0.00460635
EPB41L1	-0.221409	7.25088	17.9108	0.000860247	0.00461175
WDR25	-0.460269	2.89009	17.8604	0.000870176	0.00466321
PSKH1	-0.309769	5.03486	17.8462	0.000872986	0.00467473
SERPINF2	-0.494507	1.13058	17.8226	0.000877701	0.00469466
AC138207.2	-0.450167	1.55885	17.8115	0.000879935	0.00470483
RPLP0P6	-0.318579	4.05628	17.7933	0.000883608	0.00472268
ZNF559-ZNF177	-0.687023	0.92453	17.7909	0.000884081	0.00472343
HSPB1	-0.307044	8.43317	17.7793	0.000886429	0.00473419
RPSA	-0.218883	8.71408	17.766	0.000889144	0.00474511
MIDN	-0.322277	5.96501	17.7525	0.00089188	0.00475374
AC010547.4	-0.272891	3.87033	17.7449	0.00089343	0.00475416
RPL11	-0.263467	9.89118	17.7477	0.000892874	0.00475416
EID1	-0.174765	7.81789	17.7428	0.000893865	0.00475416
SSR2	-0.172576	8.15645	17.7412	0.000894194	0.00475416
PFDN5	-0.242974	7.8173	17.7271	0.000897099	0.00476603
FAM53B	-0.261422	5.05133	17.7053	0.000901575	0.00478085
PTPN12	-0.19728	6.85393	17.7026	0.000902139	0.00478204
NOL4L	-0.41365	4.16487	17.6959	0.00090353	0.00478763
AC093010.3	-0.916849	4.62636	17.69	0.000905624	0.00479693
KRT13	-0.719898	11.895	17.8392	0.000907352	0.00480429
DDX5	-0.45978	8.52272	17.8317	0.000908886	0.00481061
GPRC5C	-0.357861	4.91675	17.6429	0.000914573	0.00483422
JADE2	-0.238178	6.28266	17.6423	0.00091471	0.00483422
LINC02298	-0.639186	1.41953	17.6346	0.000916321	0.00484092
C1QTNF1	-0.930162	5.57978	17.6158	0.000920299	0.00485368
THAP7-AS1	-0.66505	0.741988	17.6171	0.000920023	0.00485368
AC243964.3	-0.422555	2.14297	17.5819	0.000927505	0.00488134
HIST2H2BD	-0.616058	2.0153	17.5722	0.000929574	0.00488906
AC004656.1	-0.540072	1.96007	17.5676	0.000930563	0.00489245
ALDH1A1	-0.418305	7.8313	17.5676	0.000931457	0.00489352
C19orf48	-0.228332	5.61941	17.519	0.00094104	0.00493107
RAP2B	-0.181892	6.28251	17.519	0.000941041	0.00493107
C6orf47	-0.238231	5.05947	17.4961	0.000946036	0.00494907
PTMS	-0.211158	7.33974	17.4845	0.000948576	0.00495772
MANEAL	-0.267875	4.22216	17.4786	0.000949858	0.00496259
ATF7IP2	-0.436848	2.05935	17.4641	0.000953051	0.0049756
SCAMP2	-0.205025	6.37159	17.4459	0.000957067	0.00499118
VASH1-AS1	-0.387691	2.04459	17.4231	0.000962125	0.00501256
MIA2	-0.211912	5.36689	17.4163	0.000963655	0.00501617
MPZL1	-0.159255	7.95029	17.3986	0.000967593	0.00503298
HLA-DPA1	-1.13883	2.09582	17.3603	0.000976227	0.00506858
MAST3	-0.49485	2.97663	17.3513	0.000978268	0.00507732
ZNF263	-0.237967	4.79221	17.3401	0.00098082	0.00508684
PITPNM3	-0.28916	4.17351	17.3308	0.000982943	0.00509598
FAM86FP	-2.15264	0.903177	17.2921	0.000991812	0.00513258
TNK1	-0.401268	3.32359	17.2829	0.000993947	0.00513799
TMEM248	-0.169413	6.97606	17.2688	0.000997215	0.00515301
IGFBP7	-0.350431	8.93941	17.2589	0.000999511	0.0051611
TBCC	-0.253679	4.62395	17.2572	0.000999893	0.0051612
NR3C2	-0.536798	0.945346	17.2439	0.00100301	0.0051754
ZNF140	-0.254336	3.59191	17.24	0.00100391	0.00517815
STX5	-0.202616	5.36247	17.2335	0.00100542	0.00518219
TP53TG1	-0.223595	4.11392	17.2126	0.00101033	0.0052037
VPS28	-0.322596	5.67708	17.1999	0.00101333	0.00521536
PIH1D2	-0.541795	0.919152	17.1904	0.0010156	0.00522513
AC026786.1	-0.51911	1.6584	17.1675	0.00102102	0.00524352
POGLUT1	-0.307559	4.70245	17.1687	0.00102074	0.00524352
SYNPO2	-1.03792	5.34537	17.1399	0.00102762	0.00527448
PRPF4B	-0.266856	6.15052	17.1387	0.00102792	0.00527448
TRIM11	-0.41725	5.44702	17.2883	0.00102881	0.00527583
RF02217	-0.495723	6.15338	17.2852	0.00102956	0.00527589
ZNF169	-0.446927	1.20343	17.1298	0.00103007	0.00527658
CSPP1	-0.229664	4.14565	17.1245	0.00103135	0.00528122
SPINT1	-0.398744	7.01015	17.2715	0.0010328	0.00528677
ZSCAN26	-0.308589	3.60447	17.1102	0.0010348	0.00529316
WWC3	-0.230764	5.5832	17.1005	0.00103714	0.00529938
PTK7	-0.292312	8.40732	17.0944	0.00103864	0.00530133
ZNF891	-0.437994	1.74564	17.0675	0.0010452	0.00533096
LRRC56	-0.642418	1.32352	17.0435	0.0010511	0.00535335
ZNF250	-0.359047	2.88917	17.045	0.00105073	0.00535335
C6orf226	-0.572465	1.73729	17.0328	0.00105372	0.0053624
MFSD12	-0.293065	4.9172	17.0102	0.00105932	0.00538556
MBP	-0.256843	5.91282	17.0049	0.00106067	0.00539045
NSRP1	-0.186245	5.78994	16.9764	0.00106777	0.00542071
SRSF8	-0.311684	4.66752	16.9461	0.00107542	0.00545176
CYB561A3	-0.237832	5.53258	16.9281	0.00107998	0.00547092
ZNF692	-0.297403	3.34442	16.9186	0.00108241	0.00547935
ELMOD3	-0.318356	3.28661	16.9028	0.00108644	0.00549779
RPS21	-0.25273	8.35623	16.8729	0.00109413	0.00552462
SYF2	-0.227185	6.04562	16.8627	0.00109677	0.00553422
TBC1D13	-0.192095	5.6069	16.8229	0.00110711	0.00557845
H3F3A	-0.411124	2.34595	16.8113	0.00111016	0.00559185
TPT1P9	-0.5506	1.11254	16.8056	0.00111166	0.00559541
CES2	-0.276489	6.04508	16.807	0.00111128	0.00559541
AC116533.1	-0.471792	1.86965	16.7913	0.00111543	0.00561129
AC241952.1	-0.563402	1.93373	16.7885	0.00111617	0.00561212
GABPB2	-0.264477	3.73588	16.7763	0.00111938	0.00562627
CERK	-0.219787	5.39805	16.774	0.00112	0.0056274
TIMM10B	-0.254673	4.76924	16.7612	0.0011234	0.00563652
GOLGB1	-0.235719	7.12009	16.7619	0.00112322	0.00563652
AP5Z1	-0.273556	4.84333	16.7446	0.00112784	0.00565475
PPP4R1	-0.161494	6.75682	16.723	0.00113362	0.00567975
EXD3	-0.57233	3.11064	16.8509	0.00113644	0.00569187
ADCY9	-0.235736	5.95373	16.7059	0.00113822	0.00569874
USP34	-0.291291	7.00724	16.6976	0.00114048	0.00570802
LRRC73	-0.684446	0.461821	16.6766	0.00114617	0.00573245
SGK1	-0.298265	5.86044	16.6771	0.00114605	0.00573245
SPATA6	-0.952086	1.03208	16.6745	0.00114675	0.00573334
CELSR3	-0.260751	3.77826	16.6708	0.00114774	0.00573625
TMOD1	-1.09556	0.648449	16.7071	0.00114984	0.00574328
FBP1	-0.511536	0.220764	16.6579	0.00115126	0.00574778
NOL6	-0.317486	5.20713	16.6321	0.00115836	0.00577915
PARS2	-0.270915	3.25689	16.633	0.00115812	0.00577915
TMEM50A	-0.146716	7.21636	16.6243	0.00116051	0.00578785
EIF3J	-0.197166	6.2785	16.5965	0.00116822	0.00581604
ADAM28	-0.522941	0.483296	16.5846	0.00117154	0.0058285
CLDN1	-0.30427	8.67895	16.5796	0.00117293	0.00583336
PTPRU	-0.269673	6.31787	16.5775	0.00117353	0.0058343
SLC25A38	-0.254968	4.94952	16.5606	0.00117825	0.00585179
ARFGAP3	-0.427834	6.40146	16.6523	0.00119302	0.00591046
MINDY1	-0.48209	3.34231	16.493	0.00119744	0.00592612
AC020907.6	-0.312388	7.95899	16.4749	0.00120263	0.00594768
MTCO1P12	-0.581348	5.67911	16.4574	0.00120769	0.00596851
ARNT2	-0.401873	5.04859	16.4249	0.00121712	0.00600464
MFSD8	-0.314952	3.92203	16.4163	0.00121964	0.00601347
AC009120.2	-0.55677	1.31297	16.4133	0.0012205	0.00601506
BNIP2	-0.157852	6.7508	16.4096	0.0012216	0.00601627
BOK	-0.31312	5.22458	16.4032	0.00122348	0.00602344
AC119674.2	-0.32929	4.57077	16.3986	0.00122481	0.00602789
CCL22	-0.980006	2.63041	20.6987	0.00122589	0.00602903
AC010619.2	-0.393971	2.79806	16.3731	0.00123232	0.00605839
MT-ND3	-0.248279	7.34744	16.3718	0.00123271	0.00605839
FMO4	-0.684425	2.83269	16.3691	0.00123351	0.00606022
INPPL1	-0.149958	6.77794	16.3632	0.00123528	0.0060644
RNF7	-0.173543	6.19919	16.3536	0.00123812	0.0060744
POT1-AS1	-0.544907	0.350263	16.3478	0.00123986	0.00608085
RIOK3	-0.382043	6.9136	16.4877	0.00124031	0.00608096
TRIM14	-0.326074	6.58301	16.3181	0.00124986	0.00612565
ZNF554	-0.35654	2.11787	16.3128	0.00125034	0.00612588
ABHD14B	-0.307684	5.27214	16.3113	0.00125078	0.00612591
AC015813.1	-0.890327	1.36114	16.296	0.00125539	0.00614054
RPS19	-0.290558	9.40975	16.2957	0.0012555	0.00614054
IVNS1ABP	-0.219491	7.1328	16.2913	0.00125681	0.00614271
AC020663.4	-0.297558	3.48186	16.2729	0.0012624	0.00616367
TCF7L1	-0.583064	4.12388	16.2602	0.00126627	0.00617832
RPL32	-0.243757	8.95163	16.258	0.00126694	0.00617945
MCL1	-0.242456	8.75274	16.2475	0.00127015	0.00619297
ZNF35	-0.400117	2.66942	16.2449	0.00127096	0.0061941
AGA	-0.241832	5.02663	16.2439	0.00127126	0.0061941
SPIRE2	-0.298789	3.27177	16.2358	0.00127374	0.00620408
CEP162	-0.344782	3.59684	16.2237	0.00127746	0.00621792
S100A8	-0.829894	1.20393	19.871	0.00127933	0.00622488
AL031587.5	-0.268767	3.78485	16.2042	0.0012835	0.00624302
BCDIN3D	-0.330937	2.76154	16.1953	0.00128627	0.00625433
ALS2CL	-0.28749	3.95802	16.1714	0.00129372	0.00628624
TMED9	-0.193643	8.02564	16.1375	0.00130437	0.00633148
ANTXR1	-0.217424	7.90857	16.1292	0.00130701	0.00633998
ACP2	-0.245304	5.37125	16.1248	0.00130839	0.00634016
RPL32P3	-0.408456	2.10889	16.1061	0.00131433	0.00636239
SLC12A6	-0.265011	4.93481	16.0803	0.00132259	0.0063954
RABGEF1	-0.24474	5.44837	16.0723	0.00132518	0.00640178
IKZF2	-0.45556	4.29313	16.2081	0.00132566	0.00640192
SNX12	-0.158315	6.21089	16.0639	0.00132785	0.00640855
MAN2A2	-0.191691	5.33697	16.0533	0.0013313	0.00642194
LY6E-DT	-0.426462	3.18634	16.0485	0.00133284	0.00642407
PSMB9	-0.350702	5.8289	16.0517	0.00133296	0.00642407
ADAM10	-0.219709	8.1197	16.0178	0.00134282	0.00646717
WDR73	-0.212027	4.24085	16.0101	0.00134534	0.00647712
AC019349.1	-0.528968	2.27206	19.5402	0.00135245	0.00650912
PIK3R1	-0.2083	5.7466	15.9778	0.00135596	0.00652158
RPS10	-0.219503	8.11827	15.9635	0.00136069	0.00653988
AP4M1	-0.34002	3.52515	15.9611	0.00136149	0.00654152
PGLS	-0.217006	6.05055	15.9366	0.00136966	0.00656964
ZNF555	-0.295213	2.64861	15.9135	0.0013774	0.00660005
GRIPAP1	-0.170784	5.54756	15.8763	0.00138999	0.00665363
TSPAN31	-0.348475	5.31942	15.8734	0.00139097	0.00665609
CORO2B	-0.916484	2.768	15.8685	0.00139261	0.00666168
ZNF487	-0.424391	1.97076	15.8549	0.00139728	0.00667936
GPX8	-0.17566	7.5353	15.8536	0.00139772	0.00667936
SDHAP1	-0.422933	1.81736	15.8187	0.00140971	0.00672532
TSHZ1	-0.278464	6.86589	15.8044	0.00141465	0.00674207
NKAPD1	-0.259015	5.31999	15.7952	0.00141784	0.00675362
KIF7	-1.16025	4.00549	15.7923	0.00141884	0.00675525
KLF13	-0.344897	6.08304	15.7413	0.00143796	0.00683478
ANKRD10	-0.309874	5.60553	15.7311	0.00144033	0.00684146
TRAF1	-0.561309	1.88543	15.713	0.00144675	0.00686736
FXYD3	-0.306867	7.97796	15.7111	0.00144744	0.00686821
AC068473.5	-0.527272	0.883943	15.6968	0.00145254	0.00688561
ZNF544	-0.27265	4.00869	15.6941	0.00145352	0.00688791
ADARB1	-0.533763	4.09392	15.6737	0.00146083	0.00691797
MIR29B2CHG	-0.701365	1.2999	15.6692	0.00146246	0.00692335
SLC9A3-AS1	-0.454693	3.03444	15.657	0.00146685	0.00694182
MAPK10	-0.484209	2.2167	15.6314	0.00147614	0.0069788
ZNF76	-0.332821	4.05908	15.6109	0.00148361	0.00701174
ZNF277	-0.279242	4.73149	15.6096	0.0014841	0.00701176
FKBP2	-0.205968	5.27889	15.6081	0.00148464	0.00701195
PNRC2	-0.171529	5.90546	15.5952	0.00148939	0.00702138
ACER2	-0.400537	2.75032	15.5905	0.00149113	0.00702406
SMCHD1	-0.348254	6.55567	15.7141	0.00149356	0.00703299
ZNF350	-0.449705	2.80153	15.5554	0.00150409	0.00707318
KDM4C	-0.223902	4.63492	15.5446	0.00150812	0.00708508
ARHGEF10	-0.186985	5.58448	15.5416	0.00150924	0.00708797
TTLL1	-0.407706	3.01575	15.5156	0.00151899	0.00712669
LPXN	-0.602925	3.9855	15.5079	0.00152189	0.00713791
FOXC1	-0.309861	5.55951	15.484	0.00153097	0.00717337
RBCK1	-0.232237	6.8534	15.4848	0.00153065	0.00717337
ING5	-0.204718	4.47025	15.4844	0.00153078	0.00717337
RBMS2	-0.340462	6.10568	15.4763	0.00153514	0.00718591
ZNF75D	-0.295443	4.08146	15.4696	0.00153644	0.00718952
ZNF776	-0.369747	3.43802	15.4589	0.00154052	0.00719907
TMEM41B	-0.24714	5.15024	15.46	0.00154008	0.00719907
POF1B	-0.220371	4.96114	16.7478	0.00153972	0.00719907
ZNF440	-0.328878	3.43764	15.4477	0.00154481	0.00721202
RPL13P12	-0.423345	3.15451	15.4449	0.00154586	0.00721217
ZNF596	-1.1383	1.03415	15.4391	0.00154813	0.00722034
CTBP1-DT	-0.385545	3.7479	15.4317	0.00155096	0.00722882
TLE4	-0.206941	6.60378	15.4103	0.00155922	0.00726014
SLC2A9	-0.472108	1.84276	15.396	0.00156478	0.0072743
AKAP1	-0.209631	5.82786	15.3967	0.00156452	0.0072743
SMAGP	-0.243377	4.20937	15.3888	0.0015676	0.00728
WWP1	-0.179693	6.43337	15.3727	0.0015739	0.00730207
TCF7L2	-0.247649	3.79231	15.3647	0.00157705	0.0073134
DUSP22	-0.263596	4.02378	15.3583	0.00157956	0.00731679
EGLN1	-0.225703	6.04229	15.3428	0.00158568	0.0073399
NEURL1B	-1.77121	2.19871	15.3119	0.00159793	0.00738938
C1RL-AS1	-0.311947	3.11763	15.2894	0.00160695	0.00742623
EIF5	-0.262043	8.21635	15.2881	0.00160747	0.00742623
KIF9-AS1	-0.821196	1.56905	15.2703	0.00161461	0.00745436
DENND2D	-0.30132	3.64145	15.266	0.00161638	0.00746008
USP8	-0.163447	6.47188	15.26	0.00161879	0.00746471
NAT14	-0.73473	4.46287	15.2137	0.00163767	0.00753138
MLLT6	-0.18202	7.61136	15.1896	0.00164757	0.00756953
SH3YL1	-0.277241	6.17026	15.1854	0.00164932	0.00757267
FOXN3	-0.204699	5.71233	15.176	0.0016532	0.00758554
ARL15	-0.253715	4.16078	15.1459	0.00166577	0.00764074
ACSL3	-0.195127	8.09801	15.1404	0.00166805	0.00764625
RAP2C-AS1	-0.823778	0.892719	15.1365	0.00166968	0.00765006
ZNF594	-0.486436	2.43502	15.1247	0.00167467	0.00766667
NFATC2IP	-0.179892	5.72108	15.1231	0.00167532	0.00766717
TMEM67	-0.251716	4.02107	15.1108	0.00168053	0.00768856
AP000347.2	-0.443333	1.89428	15.1052	0.00168287	0.00769676
TK2	-0.283762	4.48726	15.0818	0.00169282	0.00773072
AL671762.1	-0.434788	7.00086	15.1907	0.00169884	0.00775479
ATF5	-0.418294	4.45882	15.0599	0.0017022	0.00776727
AC013717.1	-0.260238	4.74424	15.0588	0.00170267	0.00776727
COG7	-0.209897	4.81101	15.0509	0.00170606	0.00778023
LPP-AS2	-0.690761	1.29247	15.0431	0.00170943	0.00778832
ZNF649	-0.61273	1.5164	15.0438	0.00170911	0.00778832
LBH	-0.370649	4.36384	15.0045	0.00172613	0.00784901
ZNF416	-0.415121	2.19676	14.989	0.00173292	0.00787483
PRSS12	-0.275131	6.51565	14.9867	0.00173391	0.00787679
MIR600HG	-0.487205	1.26219	14.9675	0.00174234	0.00790499
RPS24	-0.210265	9.60482	14.9641	0.00174387	0.00790936
CDK10	-0.233062	4.51381	14.9412	0.00175398	0.00794761
ALG2	-0.165457	5.58328	14.9328	0.00175772	0.00795946
RPL30	-0.221396	9.32873	14.9303	0.00175885	0.00796201
TMEM234	-0.348583	2.79234	14.9284	0.00175971	0.00796203
PLEKHA7	-0.28528	5.0382	14.9278	0.00175997	0.00796203
ZNF549	-0.659408	2.15807	14.8854	0.00177897	0.00804195
RBM3	-0.35331	6.91752	14.9996	0.00178175	0.00805026
CHPF2	-0.257914	6.73686	14.8654	0.00178804	0.00807174
ZNF23	-0.257443	3.85612	14.8594	0.00179076	0.00808067
DIS3	-0.163577	6.58392	14.8539	0.00179324	0.00808926
DHRS7	-0.277867	6.31042	14.8492	0.00179538	0.00809636
RPL26	-0.231682	9.4204	14.8474	0.00179621	0.00809709
PRKCSH	-0.295843	8.24553	14.8361	0.00180141	0.0081132
RPS3	-0.235056	10.2515	14.8337	0.0018025	0.00811555
GARS-DT	-0.41556	2.54248	14.8226	0.00180756	0.00813575
AC010619.1	-0.2758	2.74302	14.7835	0.00182566	0.00820228
TACSTD2	-0.445665	9.48403	14.8755	0.00183809	0.00824173
INPP5K	-0.254221	4.89898	14.7364	0.0018477	0.00827975
PDLIM5	-0.316495	6.20696	14.7362	0.00184928	0.00828404
TNFSF15	-0.303758	2.48612	14.7151	0.00185777	0.00831157
CARD16	-0.363169	2.33488	14.7015	0.00186423	0.00833259
ANKRD9	-0.285585	4.73767	14.7021	0.00186396	0.00833259
BTAF1	-0.281762	5.29263	14.6982	0.00186583	0.00833711
ACTR1B	-0.183557	5.93875	14.6944	0.00186765	0.00834259
EPM2AIP1	-0.289914	4.48552	14.6811	0.00187397	0.00836818
RPS3AP6	-0.391048	1.69784	14.6667	0.00188088	0.00839114
MON1B	-0.192104	5.60998	14.6672	0.00188065	0.00839114
ZC3H11A	-0.169496	7.599	14.6468	0.00189052	0.00842882
PSPN	-0.614409	1.44678	14.6235	0.00190181	0.00847117
NEDD9	-0.711703	4.02262	14.8048	0.00190284	0.00847306
AES	-0.182508	8.10318	14.6042	0.00191123	0.00850508
AC008870.1	-0.413998	3.09629	14.601	0.00191284	0.00850958
SP3	-0.188306	6.65784	14.5924	0.00191704	0.00852561
BTN2A3P	-0.464083	1.5886	14.5856	0.00192037	0.00853505
WBP1	-0.280789	4.92212	14.5813	0.00192252	0.00854191
PRMT6	-0.418597	4.41438	14.6574	0.00192714	0.00855977
AC135178.2	-0.235791	8.6222	14.5643	0.0019309	0.00857377
AC246787.1	-0.356151	1.95943	14.5539	0.00193608	0.00859409
SRSF6	-0.289573	6.30155	14.5415	0.00194224	0.00861872
BRF1	-0.293258	4.49989	14.5299	0.00194806	0.00863643
BIRC3	-0.651789	5.87379	15.3056	0.00196162	0.00868028
GRIN2D	-1.72667	1.45237	14.4975	0.00196439	0.00868579
ABCC10	-0.27595	4.90254	14.4968	0.00196471	0.00868579
CASC4	-0.16523	7.14783	14.4991	0.00196357	0.00868579
HEIH	-0.355285	4.12415	14.4869	0.00196974	0.00870531
HOXA1	-0.308555	3.8093	14.4796	0.00197346	0.00871632
EHMT1	-0.212394	5.9359	14.4758	0.0019754	0.00871946
KCNB2	-0.686629	0.548392	15.6186	0.00197705	0.00872132
MARCH8	-0.330292	4.509	14.4651	0.00198083	0.00873525
ZBED6	-0.168421	7.6034	14.4622	0.00198232	0.00873911
CD68	-0.452712	6.85671	14.5658	0.00198785	0.00875532
ASB6	-0.17076	5.00699	14.4515	0.00198782	0.00875532
TPT1P6	-0.44763	0.724679	14.443	0.00199214	0.00876877
ZNF337-AS1	-0.480979	1.42018	14.4395	0.00199394	0.00877317
NACA	-0.193505	9.04697	14.4387	0.00199438	0.00877317
HDHD3	-0.286428	3.72199	14.4369	0.00199528	0.00877441
ISG20	-0.525451	2.37857	14.4267	0.00200057	0.00878676
ZFAS1	-0.464239	7.27692	14.5427	0.00199957	0.00878676
C1orf198	-0.190616	6.75934	14.4276	0.00200008	0.00878676
SEMA3A	-0.315367	6.06302	14.4205	0.00200378	0.00879812
TBC1D9	-0.211621	5.26924	14.4027	0.00201302	0.00882228
RPS10-NUDT3	-0.19672	8.23173	14.4027	0.00201301	0.00882228
C1RL	-0.189991	6.6798	14.4076	0.00201047	0.00882228
AMBRA1	-0.188564	5.13955	14.4043	0.00201218	0.00882228
RPL29	-0.247536	8.49568	14.3923	0.00201843	0.00884327
AL359220.1	-0.648483	0.557413	17.3229	0.00202125	0.00885017
ANOS1	-0.448467	1.24112	14.3874	0.00202099	0.00885017
TMEM185A	-0.280852	3.6925	14.3747	0.00202763	0.00887259
GTF2B	-0.180015	5.06463	14.3729	0.00202858	0.00887401
TRPC4AP	-0.228591	6.76037	14.3693	0.00203044	0.00887669
WASHC2C	-0.217119	5.22341	14.3703	0.00202992	0.00887669
RF02216	-0.466081	6.25078	14.4776	0.00203305	0.00888535
AL354836.1	-0.606636	0.62141	14.3624	0.00203409	0.00888716
PPFIBP2	-0.296246	3.92901	14.3403	0.00204574	0.00892706
PFKFB3	-0.338182	7.18968	14.4354	0.0020551	0.00896236
AC107027.3	-0.486658	1.43199	14.298	0.00206832	0.00900615
PAXIP1-AS2	-0.348257	3.07202	14.2921	0.00207151	0.00901118
ZNF17	-0.426899	2.43204	14.2874	0.002074	0.00901705
ARMH3	-0.172627	5.03662	14.2697	0.00208359	0.00905317
NFE2L2	-0.145919	7.53818	14.2666	0.00208528	0.00905495
CRK	-0.166396	6.92568	14.2625	0.00208748	0.00905895
MEF2C	-0.364681	3.60215	14.2571	0.00209042	0.00906614
FAU	-0.199686	7.63902	14.2349	0.00210252	0.00911583
APLF	-0.306207	2.4235	14.2226	0.00210925	0.00913387
HPS1	-0.259625	5.86435	14.2123	0.00211489	0.00915269
BTN3A1	-0.226934	5.98657	14.2085	0.00211703	0.00915914
NBPF1	-0.382864	3.03419	14.2037	0.00211963	0.0091655
TM9SF3	-0.154913	8.17141	14.2034	0.00211979	0.0091655
AL645922.1	-0.712301	5.69309	14.9625	0.00212732	0.00919525
ARMCX2	-0.267155	5.74169	14.1786	0.00213355	0.00921938
LY6G5B	-0.748948	1.15772	14.1705	0.00213807	0.00923416
CORO1B	-0.212592	6.63016	14.1701	0.00213828	0.00923416
OTUD6B-AS1	-0.265165	4.28975	14.1529	0.00214793	0.00926737
C9orf116	-0.503332	1.39244	14.1277	0.00216209	0.00932084
RREB1	-0.198964	5.09418	14.1207	0.00216605	0.00932851
TRIM46	-0.41881	2.24356	14.1153	0.00216913	0.00933891
ABCA3	-0.643424	0.601855	14.091	0.00218293	0.00939265
JAGN1	-0.192563	5.40876	14.0862	0.00218569	0.00940164
SF1	-0.235251	7.2071	14.0679	0.00219615	0.00943803
SPRED3	-1.18171	1.87844	14.0573	0.00220227	0.00946148
SLC39A9	-0.133475	6.22291	14.0443	0.0022098	0.00948808
UGGT2	-0.195363	5.66705	14.0419	0.00221121	0.00949124
KLK11	-0.811934	1.29097	17.0949	0.0022254	0.00954104
AC010503.4	-0.346082	2.33305	15.0969	0.00222747	0.00954372
PTPRK	-0.248296	7.25839	13.9802	0.00224728	0.00961984
NAP1L4	-0.153905	7.05757	13.9781	0.00224852	0.00962227
TRAF3IP1	-0.226987	4.23835	13.9768	0.00224929	0.00962265
NRF1	-0.276425	3.84066	13.9614	0.0022584	0.00965869
NAA60	-0.198152	5.33547	13.9558	0.00226176	0.00967015
SPATA13	-0.204691	5.60626	13.9515	0.00226427	0.0096743
ACCS	-0.364129	2.35245	13.9452	0.00226805	0.00968536
CYTH2	-0.238666	5.11154	13.9401	0.00227108	0.00969539
TAF13	-0.275819	3.82624	13.9325	0.00227561	0.00971178
ENO1P1	-0.257627	3.35655	13.9243	0.00228056	0.00972793
RNF121	-0.191842	4.60518	13.924	0.00228077	0.00972793
CSNK1D	-0.18919	6.91787	13.913	0.00228737	0.00974571
SETD9	-0.298008	2.734	13.9071	0.00229094	0.00974913
SEMA4C	-0.273	4.92186	13.9066	0.00229124	0.00974913
PCM1	-0.209646	6.93194	13.8611	0.00231885	0.0098459
PRAF2	-0.244921	5.29541	13.8578	0.0023209	0.00985166
VPS37B	-0.194762	5.55405	13.8527	0.00232402	0.00985741
PIK3C3	-0.187503	6.14346	13.8538	0.00232333	0.00985741
ERMAP	-0.23882	4.60011	13.8467	0.00232771	0.009868
CFB	-0.695756	5.70823	14.5735	0.00233534	0.00989221
H3F3AP4	-0.429031	1.22423	13.8309	0.00233746	0.00989824
MAN1A2	-0.25807	6.14008	13.8202	0.00234407	0.00991436
ZNF397	-0.331643	3.9111	13.809	0.00235102	0.00993784
URI1	-0.138802	6.2589	13.8075	0.00235195	0.00993878
AC004812.2	-0.488882	0.958485	13.7826	0.00236754	0.00999181
DNAJC4	-0.465461	3.80394	13.7819	0.00236796	0.00999181
RYK	-0.133859	6.89816	13.7795	0.00236943	0.00999181
RNF141	-0.239149	5.19695	13.7762	0.00237151	0.00999646
CEBPZ	-0.162558	6.47861	13.7603	0.00238152	0.0100308
TTC30B	-0.480895	2.8393	13.7516	0.00238703	0.0100451
TRPC4	-1.69152	2.79336	13.7316	0.00239974	0.0100806
CASK	-0.178579	6.17904	13.7253	0.00240372	0.0100884
DEPP1	-0.89616	1.58328	13.718	0.00241017	0.0101094
FOXK2	-0.173263	6.17167	13.689	0.00242701	0.0101711
IFRD2	-0.208624	5.02528	13.671	0.00243867	0.0102139
C19orf33	-0.3274	4.2946	13.6379	0.00246026	0.0102803
MRI1	-0.184854	4.78537	13.6337	0.00246302	0.0102885
AL031282.2	-0.277292	3.4643	13.6298	0.00246557	0.0102931
RPS13	-0.196543	8.49864	13.6304	0.0024652	0.0102931
KCTD18	-0.226377	4.59214	13.6082	0.00247981	0.0103403
UBXN1	-0.212377	6.15668	13.5986	0.00248619	0.0103608
CCDC103	-0.272171	3.16865	13.5582	0.00251313	0.0104516
FAM187A	-0.272171	3.16865	13.5582	0.00251313	0.0104516
PPP2R5B	-0.329913	3.7483	13.5503	0.00251845	0.0104637
TUBGCP6	-0.233978	4.44799	13.5513	0.00251779	0.0104637
MOB3C	-0.21282	5.30123	13.5429	0.00252341	0.0104728
TMBIM4	-0.163571	5.9703	13.5238	0.00253635	0.0105173
APOLD1	-0.287065	3.99061	13.5194	0.00253936	0.0105264
FUK	-0.31598	3.03923	13.5001	0.00255248	0.0105687
XPR1	-0.210624	6.86437	13.4903	0.00255923	0.0105935
PLPPR2	-1.34238	4.6143	13.4886	0.00256038	0.0105952
GGA2	-0.178573	6.14774	13.4609	0.00257944	0.0106648
TPST2	-0.240366	5.02486	13.4584	0.00258118	0.0106688
KIF27	-0.328471	2.53981	13.455	0.00258354	0.0106754
RPS6KA3	-0.178139	6.62567	13.4454	0.00259021	0.0106999
RTP4	-0.497484	2.60026	13.4031	0.00261979	0.0108001
ZDHHC9	-0.202454	6.24916	13.4053	0.00261829	0.0108001
TMEM260	-0.202227	4.51579	13.4057	0.00261797	0.0108001
CLSTN1	-0.161769	8.27266	13.4017	0.00262081	0.0108011
CALML3-AS1	-0.479707	0.0906103	13.384	0.00263333	0.0108464
TMEM138	-0.235001	4.44917	13.3713	0.00264235	0.0108772
KDM3B	-0.137132	6.65006	13.3671	0.00264529	0.0108862
DNAAF4	-0.482306	1.6561	13.3627	0.00264846	0.0108961
POLR1D	-0.279643	7.22512	13.356	0.00265325	0.0109094
MT1E	-0.357135	5.79672	13.4538	0.00265463	0.010912
KCNK6	-0.301145	4.68766	13.3517	0.00265628	0.0109155
AC037459.3	-0.502736	1.73537	13.3226	0.00267725	0.0109922
TEN1-CDK3	-0.296257	3.58224	13.3161	0.00268192	0.0110062
RARA	-0.244526	4.96656	13.3157	0.00268221	0.0110062
CTXN1	-0.29442	3.61124	13.312	0.00268492	0.0110075
LYSMD2	-0.224856	3.83153	13.311	0.00268564	0.0110075
TSPYL2	-0.220817	4.90427	13.3136	0.00268377	0.0110075
SLC25A29	-0.490264	3.40009	13.2959	0.00269656	0.0110426
MGST2	-0.256388	4.56921	13.2682	0.00271682	0.0111128
SH3BGRL	-0.188126	6.88044	13.2607	0.00272234	0.0111289
AL365181.2	-0.615397	3.83051	13.3528	0.00272711	0.011142
TAF12	-0.196226	4.74418	13.2468	0.0027326	0.0111612
SPIDR	-0.163165	5.41237	13.236	0.00274064	0.0111844
COMTD1	-0.239301	3.83246	13.2228	0.00275041	0.011221
ZBTB12	-0.322975	3.21297	13.2058	0.00276313	0.0112664
LRRK1	-0.20526	5.20051	13.2062	0.00276284	0.0112664
RPL28	-0.337034	8.42405	13.299	0.00276657	0.0112772
SUMF2	-0.192987	7.95178	13.1865	0.00277762	0.0113125
CRACR2B	-0.502129	1.38106	13.1658	0.00279328	0.0113668
RPL18AP3	-0.43516	2.25828	13.1657	0.00279336	0.0113668
ZHX2	-0.308834	3.99836	13.1624	0.00279583	0.0113735
PCED1A	-0.28736	4.30736	13.1594	0.00279817	0.0113798
MLLT1	-0.193328	6.01237	13.1562	0.00280059	0.0113864
LMBRD1	-0.162682	5.67204	13.1519	0.00280383	0.0113963
RNPC3	-0.23445	3.22444	13.1356	0.00281631	0.0114404
RPL4	-0.215286	10.4792	13.1315	0.00281947	0.01145
RANBP10	-0.249587	4.81361	13.1203	0.00282802	0.0114781
CD14	-1.661	0.132721	13.1032	0.00284123	0.0115186
PHF10	-0.193661	5.35848	13.0778	0.00286094	0.0115819
ZNF709	-1.68362	0.487683	13.064	0.0028717	0.0116175
USP31	-0.237666	5.22782	13.0567	0.00287744	0.0116354
PGPEP1	-0.441828	5.11994	13.1117	0.00287913	0.0116389
DHRS13	-0.2989	3.40011	13.0514	0.00288164	0.0116424
APOL2	-0.238561	5.59099	13.0517	0.00288136	0.0116424
DBNDD2	-0.182124	5.90187	13.0052	0.00291821	0.0117834
RASL11A	-0.825812	3.24617	12.9902	0.00293016	0.0118249
LMTK2	-0.196117	4.97097	12.9498	0.00296276	0.0119293
PRKX	-0.16359	4.71304	12.8857	0.00301534	0.012117
FAM86C2P	-0.462163	1.43755	12.8783	0.00302143	0.0121345
SLC25A42	-0.424304	2.8961	12.8745	0.00302458	0.0121437
PRKCZ	-0.274212	4.01324	12.8565	0.00303963	0.0121903
SYNGR1	-0.922565	5.01891	12.8535	0.00304213	0.0121969
SCN5A	-0.739823	0.907817	12.8504	0.00304474	0.0122039
PTK2B	-0.356494	5.98032	12.938	0.00304949	0.0122195
ZFPM1	-0.337504	2.82115	12.8412	0.00305243	0.0122268
ASPHD2	-0.733282	2.14873	12.8185	0.0030716	0.0122838
AC139769.1	-0.719623	0.192693	12.8192	0.00307099	0.0122838
SHC2	-2.32199	0.300702	12.8064	0.00308186	0.0123176
AP002748.4	-0.232897	4.70004	12.8054	0.00308267	0.0123176
CAMK1D	-0.624615	1.95811	12.7907	0.00309518	0.0123522
RPL39	-0.24422	5.60709	12.7886	0.00309697	0.0123522
OXLD1	-0.197455	3.6287	12.7881	0.00309741	0.0123522
RUFY1	-0.191468	5.22182	12.7897	0.00309601	0.0123522
CDIPT	-0.190683	6.36552	12.7846	0.00310037	0.0123605
LINC00857	-0.69028	1.94084	16.0473	0.00310201	0.0123635
PARP8	-0.244424	4.02443	12.7733	0.00311004	0.0123851
AK7	-0.708696	0.176999	12.7643	0.0031178	0.0124055
KMT2E	-0.255921	6.40992	12.7589	0.00312244	0.0124125
UNG	-0.230533	4.62163	12.7572	0.00312391	0.0124125
FAAP100	-0.175167	4.66493	12.7387	0.00313997	0.0124692
C12orf45	-0.288622	3.42321	12.7166	0.00315923	0.0125317
GATA2-AS1	-0.339744	3.64647	12.7077	0.00316701	0.0125514
PYCARD	-0.256647	5.10765	12.7059	0.00316854	0.0125514
DCAF12	-0.162428	6.206	12.6997	0.00317399	0.0125691
NONO	-0.144856	8.39948	12.6543	0.00321419	0.0127165
MRTFA	-0.178621	5.39248	12.6475	0.00322028	0.0127346
SLC22A5	-0.241721	3.62927	12.61	0.00325398	0.0128428
KLF4	-0.318894	5.50743	12.5981	0.00326687	0.0128865
KLLN	-0.488422	0.960414	12.5874	0.00327449	0.0129129
AC015688.4	-0.469848	2.37152	12.5852	0.00327648	0.0129152
CHIC2	-0.329418	3.96978	12.5836	0.00327791	0.0129157
GALE	-0.226055	5.22191	12.574	0.00328666	0.0129465
GSTA4	-0.707229	4.03514	12.662	0.00328837	0.0129497
TMEM184A	-0.398098	3.64672	12.5613	0.00329831	0.0129852
JAK2	-0.25015	4.05971	12.5595	0.00329997	0.0129882
UTP18	-0.160307	5.56328	12.5464	0.00331203	0.0130284
PTPRZ1	-0.309593	2.98938	14.8256	0.00332143	0.0130534
AC100810.1	-0.425265	2.43417	12.5308	0.00332645	0.0130545
ALPK1	-0.289364	4.43896	12.5305	0.00332676	0.0130545
DLG1	-0.162747	7.01034	12.5303	0.00332697	0.0130545
NCOR1	-0.170216	7.23556	12.5241	0.0033327	0.0130734
NBPF10	-0.631266	0.989693	12.5138	0.00334223	0.0131007
SSH3	-0.22098	5.8971	12.5077	0.00334796	0.0131115
TMC7	-0.292329	2.55355	12.504	0.00335146	0.0131215
EPHA2	-0.470663	6.16269	12.5808	0.00336273	0.013162
LAPTM4A	-0.149729	8.74802	12.4742	0.00337943	0.0132201
SAP18	-0.137498	6.72152	12.4643	0.00338877	0.013253
THRB	-0.345372	3.88433	12.4608	0.00339209	0.0132623
PPP3CB-AS1	-0.321991	2.61927	12.4579	0.00339487	0.0132695
MACO1	-0.165103	4.81088	12.4396	0.00341231	0.013334
NECTIN1	-0.21008	8.08016	12.4287	0.00342269	0.0133709
TMEM181	-0.191842	6.17225	12.4159	0.00343503	0.0134043
AAGAB	-0.135553	6.22029	12.4165	0.00343441	0.0134043
USP43	-0.313515	3.55693	12.4128	0.00343797	0.0134084
RPS28	-0.235042	7.79108	12.4075	0.00344311	0.0134247
RAB43	-0.245352	3.52794	12.401	0.00344941	0.0134419
RPS25	-0.211151	8.71524	12.3939	0.0034563	0.0134576
AP001486.2	-0.582267	0.422194	12.3774	0.00347224	0.0135012
DCLRE1C	-0.323014	3.65933	12.3726	0.00347701	0.013516
BMF	-0.594011	4.4584	12.5024	0.00348417	0.0135401
MED29	-0.168321	5.50419	12.3639	0.00348543	0.0135413
PARP10	-0.269513	5.32148	12.3539	0.00349532	0.0135574
ACADSB	-0.258696	4.46479	12.3552	0.00349397	0.0135574
STT3B	-0.165673	7.78646	12.3512	0.00349793	0.0135638
AKIRIN1	-0.143965	6.30805	12.3439	0.00350511	0.0135822
GIGYF1	-0.185634	5.14122	12.3264	0.00352242	0.0136401
ALG1	-0.288975	5.06849	12.3152	0.00353355	0.0136795
N6AMT1	-0.359808	3.25064	12.3066	0.00354211	0.0137051
ENTPD4	-0.174125	6.13243	12.2949	0.00355377	0.0137427
MLX	-0.169925	6.00866	12.2931	0.00355554	0.0137458
ZFYVE27	-0.273908	4.60041	12.2837	0.003565	0.0137749
MT-TL1	-0.706802	1.65833	12.2586	0.0035903	0.0138524
MIR4647	-0.297747	3.03098	12.258	0.00359093	0.0138524
ZNF587	-0.293982	3.44703	12.2555	0.0035934	0.0138582
RPL22	-0.15888	7.43508	12.2386	0.00361061	0.013917
CTSO	-0.46312	4.98742	12.3228	0.00361219	0.0139193
PLA2R1	-0.299768	4.737	12.2309	0.00361846	0.0139396
FBXL17	-0.255266	4.555	12.2292	0.0036202	0.0139425
BET1L	-0.265324	6.28243	12.2267	0.00362275	0.0139486
MBOAT2	-0.238225	5.73186	12.222	0.00362754	0.0139594
TBC1D2B	-0.201816	6.15638	12.2227	0.00362688	0.0139594
CDC42SE2	-0.190995	5.40192	12.2188	0.00363088	0.0139685
CHP1	-0.174208	6.74292	12.2043	0.00364571	0.0140103
MSL3	-0.165014	4.88234	12.1901	0.00366043	0.0140517
RPL14	-0.206585	8.2434	12.1838	0.00366697	0.0140691
ZBTB18	-0.253648	3.66864	12.173	0.00367822	0.0140985
SAT1	-1.06201	6.77177	13.9161	0.00368142	0.0141055
BTF3	-0.149402	8.67973	12.166	0.00368552	0.0141174
SPSB3	-0.343667	4.25619	12.1572	0.00369463	0.014136
USP46	-0.227932	4.54483	12.1565	0.00369537	0.014136
GLTP	-0.162007	5.66661	12.1584	0.00369343	0.014136
NGRN	-0.147363	6.75679	12.159	0.00369285	0.014136
BCAR1	-0.186733	6.41751	12.1543	0.00369777	0.0141375
HDDC3	-0.206213	3.66301	12.147	0.00370533	0.0141588
APOD	-2.69955	0.217866	12.1376	0.0037153	0.0141892
LZTS2	-0.188722	6.47546	12.1345	0.00371852	0.0141977
CPNE7	-0.240177	3.94495	12.1301	0.00372316	0.0142116
UBE2Q1	-0.160573	6.65862	12.1177	0.00373628	0.0142463
HLA-E	-0.423664	9.03493	12.1939	0.00374485	0.0142725
BRPF1	-0.178477	4.15751	12.1043	0.00375057	0.0142893
BMP7	-0.577776	0.34841	12.0965	0.00375879	0.0143129
TFAP2A	-0.209403	6.18456	12.0898	0.00376598	0.0143274
GUSBP11	-0.46177	1.90708	12.0795	0.00377701	0.0143553
NES	-0.468315	6.75635	12.0772	0.00377947	0.0143608
NADSYN1	-0.213368	5.29629	12.0743	0.00378268	0.0143691
ARL10	-0.204256	4.69327	12.0728	0.00378427	0.0143713
AP002761.4	-0.297666	4.53651	12.0678	0.00378962	0.0143839
TRIM29	-0.274236	7.90498	12.0655	0.00379214	0.0143896
CCDC97	-0.216138	4.04743	12.0217	0.00383971	0.0145545
FXYD5	-0.312089	7.50029	12.1012	0.00384367	0.0145617
MKNK2	-0.341139	7.27331	12.0964	0.00384881	0.0145773
AEN	-0.25153	5.40645	12.0093	0.00385324	0.0145863
ATL1	-0.434518	2.93327	12.006	0.00385694	0.0145925
ZNF557	-0.337878	2.41097	12.0021	0.00386122	0.0146009
BTG1	-0.231101	6.48598	11.997	0.00386685	0.0146183
MAT2B	-0.162239	6.82192	11.9923	0.00387195	0.0146337
WASHC2A	-0.180905	5.05939	11.9854	0.00387964	0.0146549
OPLAH	-0.392271	2.60536	11.9665	0.00390062	0.0147224
ZNF124	-0.497252	1.96978	11.9587	0.00390936	0.014733
NEMP2	-0.229234	4.08044	11.9509	0.00391803	0.0147567
CEP41	-0.207491	4.11266	11.947	0.00392247	0.0147694
ABTB1	-0.570618	4.11786	12.0264	0.00392556	0.0147772
CBX6	-0.177673	6.54005	11.9347	0.00393625	0.0147993
ODR4	-0.173517	5.48328	11.9359	0.00393493	0.0147993
GABPB1-AS1	-0.410115	4.19019	12.0082	0.00394583	0.0148199
ATP6V0B	-0.24313	6.23131	11.9265	0.00394545	0.0148199
SRC	-0.167004	6.05234	11.9262	0.00394584	0.0148199
GOSR2	-0.228788	5.77428	11.9196	0.0039533	0.0148373
CBX4	-0.192632	4.43225	11.9164	0.00395686	0.0148437
SDC4	-0.351635	8.20766	11.9843	0.00397256	0.0148868
SLC39A6	-0.172904	7.46861	11.89	0.00398691	0.0149327
ANKRD42	-0.194834	3.9147	11.8843	0.00399342	0.0149532
ZNF362	-0.201251	4.60338	11.8754	0.00400369	0.0149877
RAB36	-0.395696	2.69462	11.8744	0.00400476	0.0149877
ABO	-0.243645	3.69069	13.9402	0.00401315	0.0150151
CYP39A1	-0.43729	1.45901	12.6461	0.00404311	0.0151153
CBARP	-0.472615	2.32334	11.8302	0.00405592	0.0151542
ENDOV	-0.307262	3.80649	11.8199	0.00406796	0.0151841
MSI2	-0.252349	5.3549	11.8106	0.00407886	0.0152208
MACROD1	-0.276138	3.64223	11.7924	0.00410031	0.0152888
COA3	-0.21922	4.87842	11.7913	0.00410154	0.0152893
GLOD4	-0.161699	5.85543	11.7872	0.00410638	0.0153033
PLCH2	-0.398813	0.843406	11.7862	0.00410763	0.015304
EVA1A	-0.235271	5.2262	11.7843	0.00410977	0.0153079
TOLLIP	-0.193071	5.61133	11.7803	0.00411456	0.0153177
FGD5-AS1	-0.186809	6.81879	11.7548	0.00414494	0.0154106
PDE5A	-0.297735	6.51913	11.7515	0.00414889	0.0154212
MIR7703	-0.2474	3.36275	11.7376	0.00416548	0.0154788
STIM2	-0.291419	3.96414	11.7335	0.00417042	0.0154931
ZNF443	-0.370794	1.07714	11.7166	0.00419082	0.0155485
KAT14	-0.200664	4.73429	11.7173	0.00419001	0.0155485
AL450405.1	-0.518774	1.04118	11.7145	0.00419342	0.0155541
TPRG1L	-0.170343	6.26509	11.7123	0.00419605	0.0155597
COX19	-0.20695	4.60271	11.711	0.00419759	0.0155614
AP000347.1	-0.350432	1.96122	11.7056	0.00420417	0.0155736
PHF23	-0.182773	5.84342	11.7058	0.0042039	0.0155736
TSTA3	-0.17451	5.33801	11.7043	0.00420578	0.0155754
CYGB	-1.56819	2.48921	11.6995	0.00421163	0.0155931
GPRC5A	-0.428186	7.35754	11.7551	0.00424024	0.0156867
PLS1	-0.202876	5.1967	11.6747	0.00424191	0.0156888
WRNIP1	-0.146549	6.37074	11.6658	0.00425281	0.015725
FLYWCH1	-0.179915	5.55831	11.661	0.0042587	0.0157303
SCRN1	-0.150088	8.06084	11.6624	0.00425698	0.0157303
SMARCC1	-0.145184	6.95334	11.6612	0.00425851	0.0157303
ATL3	-0.179564	6.1183	11.6551	0.00426598	0.015749
AHR	-0.212469	6.50103	11.6457	0.00427764	0.0157788
ATG13	-0.150526	6.49237	11.6461	0.00427716	0.0157788
PTRHD1	-0.226853	3.7236	11.644	0.00427975	0.0157793
RAI1	-0.167456	6.31504	11.6344	0.00429174	0.0158153
S100A6	-0.196125	10.5288	11.6318	0.00429494	0.0158229
PPM1K	-0.3879	3.99623	11.6217	0.00430745	0.0158579
GRHL1	-0.279821	2.45204	11.6197	0.00430998	0.0158579
IFT88	-0.170601	4.16297	11.618	0.00431216	0.0158616
CDR2	-0.167302	5.38868	11.607	0.00432596	0.0159041
SLC23A2	-0.152106	5.38423	11.5948	0.00434131	0.015944
NOC2LP1	-0.562102	1.07952	11.5817	0.00435783	0.0160005
CAPS	-0.811896	1.18331	11.6348	0.00436325	0.016008
RPS11	-0.228191	9.82765	11.578	0.0043625	0.016008
SYS1-DBNDD2	-0.191024	5.00593	11.5675	0.00437588	0.0160419
PSMB8	-0.189783	6.85159	11.5644	0.00437976	0.016052
PABPC1	-0.193299	9.93148	11.5584	0.00438744	0.0160718
NAGA	-0.212979	5.69192	11.5502	0.00439789	0.0161017
MLLT3	-0.181674	4.8837	11.5437	0.00440626	0.0161282
RPP25	-0.57978	2.04376	11.5243	0.00443123	0.0162112
GATC	-0.162146	5.09886	11.5187	0.00443845	0.0162334
[truncated: 750 more rows]

## Sheet: Top 10 regulated genes
Top 10 regulated genes
Gene	Log FC	P value
DKK3	1.21749	1.5908e-12
IFI6	1.94957	4.31383e-12
SERPINE2	1.55993	4.70245e-12
SQLE	1.17667	1.1468e-11
IFI27	2.39081	1.38876e-11
DISP2	1.71266	1.0363e-10
ELFN2	1.74854	2.6594e-10
PTHLH	1.16387	4.98709e-10
MFAP5	2.5547	7.94297e-10
MMP12	-3.23873	1.50405e-15
MMP10	-3.77154	1.40921e-12
MMP1	-2.05967	3.58854e-12
DUOX2	-1.52168	1.70601e-11
AGRN	-1.0351	2.04701e-11
GSDMB	-2.18197	3.11526e-11
NINL	-2.71773	8.59365e-11
RNF207	-1.43188	1.042e-10
CTSS	-1.37322	1.22908e-10
High			Low
