# Supplementary material for: Agrin-Matrix Metalloproteinase-12 axis confers a mechanically competent microenvironment in skin wound healing
Source: Nat Commun. 2021 Nov 3;12:6349. doi: 10.1038/s41467-021-26717-7 (PMC8566503; doi:10.1038/s41467-021-26717-7)
Supplement: Supplementary file 13 — Source Data [file 41467_2021_26717_MOESM13_ESM.xlsx]

## Sheet: Fig 1
Fig. 1a							Fig. 1b
Normalized expression							Normalized expression
krt17				p value				HaCaT			BJ			HEK
Control d0	7.61	1					0h	1	0.466171	3	1	0.245264	3	1	0.158961	3
Wound d1	21.407	2.81301					3h	7.15133	1.8786	3	0.935706	0.868809	3	2.19654	0.350726	3
Wound d4	25.064	3.29356		0.00452	**		6h	9.24215	0.575301	3	1.52549	1.35644	3	7.68226	0.596823	3
Wound d7	17.14	2.2523		0.00277	**		24h	11.1464	0.610213	3	3.21467	0.141871	3	4.80544	1.38943	3
Wound d10	26.892	3.53377		0.00023	***
							0h	1	0.371076	3	1	1.20162	3	1	1.02242	3
AGRN							3h	4.15114	0.275797	3	2.27892	0.836401	3	0.804804	0.036305	3
Control d0	3.082	1					6h	5.33484	0.304703	3	3.12137	0.268892	3	2.94802	0.242094	3
Wound d1	2.676	0.868267					24h	3.32092	0.695102	3	0.876725	0.772143	3	1.81417	0.869133	3
Wound d4	4.736	1.53666		0.56041
Wound d7	4.25	1.37897		0.0563	*		0h	1	0.05071	3	1	0.09226	3	1	0.025597	3
Wound d10	5.145	1.66937		0.01931	*		3h	0.130233	0.055707	3	0.863169	0.150292	3	0.772063	0.004322	3
							6h	1.0678	0.042779	3	0.792401	0.051841	3	1.0618	0.01596	3
HSPG2							24h	2.89347	0.046547	3	0.752863	0.038873	3	0.748591	0.231245	3
Control d0	0.167	1						RQ	SD	N	RQ	SD	N	RQ	SD	N
Wound d1	0.281	1.68263		0.1226	ns
Wound d4	0.352	2.10778		0.15493	ns
Wound d7	0.307	1.83832		0.14817	ns		Fig. 1c
Wound d10	0.414	2.47904		0.04057	*
								0h			3h			6h			24h
SDC1							HaCaT	1	1	1	0.96319	2.71923	1.28396	2.28826	1.82762	1.80224	5.56207	3.0156	2.12523
Control d0	4.082	1					BJ	1	1	1	1.24888	1.22514	2.077	1.37239	1.91618	3.053	2.4567	2.01926	3.693
Wound d1	6.186	1.51543		0.00036	**		HEK	1	1	1	1.657	1.7415	1.937	2.176	3.2879	1.873	2.636	4.2904	2.865
Wound d4	2.285	0.559775		0.9893	ns		KRT	1	1	1	1.764	1.501	0.842	1.898	2.233	1.733	2.778	2.1	2.633
Wound d7	3.102	0.759922		0.89697	ns
Wound d10	3.576	0.876041		0.75463	ns		p values				Statistical test used: Multiple t tests
							p values	0h vs 3h	0h vs 6h	0h vs 24h
GPC3							HaCaT	0.29	0.003	0.05
Control d0	0.176	1					BJ	0.13	0.08	0.02
Wound d1	0.078	0.443182					HEK	0.0007	0.01	0.01
Wound d4	0.261	1.48295		0.40813			Ms KRT	0.24	0.001	0.001
Wound d7	0.427	2.42614		0.24
Wound d10	0.441	2.50568		0.2521
							Fig. 1d
GPC2							HaCaT			HEK			Mouse Keratinocyte			Mouse Dermal Fibroblast			BJ
Control d0	0.086	1					1.397	1.537	1.489	0.91	0.897	0.982	1.356	1.332	1.369	0.668	0.632	0.375	0.648	0.707	0.389
Wound d1	0.0835595	0.971622		NS
Wound d4	0.106	1.23256		NS
Wound d7	0.266	3.09302		NS			Fig. 1e
Wound d10	0.397	4.61628		0.04			Agrin staining intensity	Mean Fluorecence intensity values
							(normalized to DAPI)
GPC1							Intact skin	648	479	410
Control d0	0.066	1					2d wound	589	1167	789
Wound d1	0.212	3.21212		0.01887			4d wound	1165	987	1246
Wound d4	0.355	5.37879		0.02497			8d wound	587	674	596
Wound d7	0.269	4.07576		0.02809
Wound d10	0.306	4.63636		0.0142
							Fig. 1f
Cumulative expression	d0	d1	d4	d7	d10			Epidermis			Dermis			Hypodermis
AGRN	1	0.868267	1.53666	1.37898	1.75		Intact	3.59	4.13	0.95	1.57	2.56	1.1	1.02	0.57	0.6
HSPG2	1	1.68264	2.10778	1.83832	2.47904		2d	7.54	12.56	9.56	10.12	11.8	14.14	2.13	0.98	0.22
SDC1	1	1.51543	0.559775	0.759922	0.876041		4d	75.54	98.45	55.01	21.45	55.6	20.56	2.17	4.62	0.67
GPC3	1	0.443182	1.48296	2.42614	2.50568		8d	8.19	10.3	12.35	3.03	1.57	0.89	0.63	0.04	1.23
GPC2	1	0.971622	1.23256	3.09302	4.61628
GPC1	1	3.21212	5.37879	4.07576	4.63636
KRT17	1	2.81301	3.29356	2.2523	3.53377

## Sheet: Fig 2
Fig. 2a
Non-splinted		Wound diameter (mm)
Days	Scrambled siRNA			Agrin siRNA#1			Agrin siRNA#2			Agrin siRNA#3
0	4	3.9	4	4	4.5	4	4.1	4	4	4	3.8	4
3	2.5	3.8	3.1	3.5	3.9	2.8	3.6	3.5	3.9	3.3	3.4	3.8
5	1.9	2.8	2.1	3.4	2.9	2.5	3.7	2.8	2.8	2.3	3.6	3.2
8	0.4	0.9		1.8	2.5		1.8	1.3		1.9	2.8
Fig. 2b
K17 wound edge quantification in Agrin KD mice skin tissue wounds
	Total area	K17 intensity	K17 occupancy (%)	K17 occupancy (%)	Mean	SD
siControl	32763	3331	0.10167	1
	46857	4433	0.094607	0.930534
	31096	3926	0.126254	1.24181	1.05745	0.163396
siAgrin#1	34768	2352	0.0676484	0.665375
	27894	1189	0.0426257	0.419257
	31097	1685	0.0541853	0.532955	0.539196	0.123178
siAgrin#2	35443	2399	0.0676861	0.665746
	50650	1964	0.0387759	0.409863
	31560	2090	0.0662231	0.524522	0.533377	0.128171
siAgrin#3	46631	1868	0.0400592	0.394014
	48668	1960	0.0402729	0.425686
	35630	1745	0.0489756	0.387913	0.402537	0.020278
Fig. 2c
	Splinted			Non-splinted
Day 7	57.1429	37.5	39.0244	77.5	88.3721	75.6098
Fig. 2d
	siControl				siAgrin#1
d0	4.1	4.2	4.1	4	4.2	4	4.1	4
d2	3.9	3.5	3		3.6	3.1	3.9
d5	2.8	3.5	2.8		3.3	3.4	3.8
d8	1.8	2.5	1.8		3	2.9	2.8
d12	0.4	1.2	1.2		2.1	2.8	2.1
Fig. 2e
siControl	siAgrin#1
1	0.132735
1.09429	0.312117
1.169	0.40599
Fig. 2f
	Control siRNA				Agrin siRNA
Thick red	7.06	10.45	6.1	7.36	4.93	5.57	2.45	2.3
Mixed yellow	6.09	4.5	5.58	4	2.17	3.58	0.6	1.8
Thin green	2.17	3.15	2.18	3.57	2.29	4.39	0.03	1
Fig. 2g
siControl				siAgrin#1				siAgrin#1+sAgrin
0	0	0.15	0.1	1.75	2	1.5		0.65	0	0.25

## Sheet: Fig 3
Fig. 3a
	Soft			Soft + sAgrin			Stiff
0h	114.176	111.787	116.053	124.7	126.976	126.066	125.383	124.7	124.018
24h	69.177	69.404	69.803	38.741	42.667	43.918	37.547	35.84	41.643
Fig. 3b
Untreated			sAgrin
15.625	11.5385	21.0526	38.4615	68.4211	52.381
Fig. 3c
	siControl			siAgrin			siAgrin + sAgrin
0h	111.957	103.993	111.502	103.936	101.717	105.472	101.547	106.325	103.253
24h	81.53	59.56	64.53	100.864	100.693	101.888	84.53	74.566	71.654
Fig. 3d
siControl			siAgrin			siAgrin + sAgrin
55.5556	62.5	42.8571	14.2857	5.26316	10	42.1053	51.7241	41.9355
Fig. 3e
UN				sAgrin
28.87	31.359	20.311	32.147	170.76	89.236	189.8	120.981
Fig. 3f
siControl					siAgrin KRT DFs					siAgrin KRT DFs +sAgrin					siAgrin KRT siCon DFs					siCon KRT siAgrin DFs
125.613	129.181	116.811	43.203		14.561	7.243	27.682	6.236		152.853	71.902	112.659	130.986	156.505	43.329	61.743	88.246	48.616		123.455	142.838	124.048	54.07
Fig. 3h
Untreated			sAgrin (10g/ml)
2.56	11.45	8.86	90.56	88.67	31.86
Fig. 3i									RT-PCR	Mean	SD	N	Mean	SD	N	Mean	SD	N
siControl			siAgrin			siAgrin + sAgrin				siControl			siAgrin			siAgrin+sAgrin
21.45	32.12	17.56	0.25	9.56	2.56	19.11	11.345	13.35		1	0.15	3	0.4266	0.107	3	0.4766	0.29	3
Fig. 3j
siControl	siAgrin	siAgrin+ sAgrin
1386.81	581.384	2969.43
3007.93	877.956	1331.32
1189.35	1769.54	1806.7
775.363	730.565	964.858
1720.71	1584.79	885.76
3163.83	914.096	2303.13
584.86	523.231	655.478
2355.07	914.096	1085.76
909.62	1495.81	837.893
6203.12	465.089	2367.77
	509.512	1813.19
	1056.98	1625.52
	1088.92	1654.51
	998.954	1186.61
	364.969	1034.21
Fig. 3k (Mean Traction force at the leading edge)
siControl	4.08004	3.60803	3.97879	4.45493	4.34034	5.61085	5.5807	5.58199	4.47695	4.51909	5.17611	4.67344
siAgrin	3.80482	4.69482	2.73753	2.17482	2.65775	2.92048	3.58139	6.11413	4.19725
siAgrin+sAgrin	7.14234	7.78082	8.817	5.94514	4.38456	7.01712	3.65984	3.03827	2.06645
Fig. 3l
siControl				siAgrin				siAgrin+sAgrin
29.524	30.952	30.952	33.333	14.286	19.048	16.667	16.667	31.905	35.714	30.952	33.333

## Sheet: Fig 4
Fig. 4b
Fig. 4d
	Solvent				Solvent+sAgrin				Blebbistatin				Blebbistatin+sAgrin
0h	85.248	86.272	87.808	86.133	87.552	88.064	88.832	88.29	91.728	90.88	88.064	90.063	88.32	88.832	89.69	87.979
18h	24.047	25.409	23.033	25.452	6.241	5.654	7.766	6.972	75.9	75.971	76.914	74.725	74.67	56.67	51.9	46.753
Fig. 4f	No Force								Force
siControl+sAgrin beads	10545	5736	8921	9188	5371	7594	6112		13695	20568	11577	11336	14700	9794	30687	23049
	siAgrin#1+Control beads											siAgrin#1+Agrin beads
no force	411	345	228	211	455	324						1071	1169	2456	4197	2096	2083	2828	2101	2124
Force	1466	1097	274	229	473	411	633	489	899			23919	30224	20933	12102	10104	11607	31502	18269	23687	16683	14764	17197	16596
Fig. 4g
Untreated	sAgrin
2	6
1	7	small crossbow
3	6
5	7
5	7
Untreated	sAgrin
7	16
12	13
12	15
7	18
13	14	large crossbow
10	11
9	14
11	17
11	17
Fig. 4h
Untreated
		402	395	300	292	368	302	356
sAgrin
374	493.95	487	524	412	496	434	485	501
Fig. 4i
siControl	siAgrin	siAgrin+sAgrin
423.67	317.57	523.56
380.9	211.9	545.89
395.89	289.89	567.9
367.89	311.56	569.9
389	299.89	476
411.9	301.89	511
401.78	256.89
395.89	198.9
	217.67

## Sheet: Fig 5
Fig. 5a
List of MMPs in HaCaT
	Log FC	Log CPM	F	p Value	FDR
MMP16	0.792239	3.41492	28.9788	0.000100981	0.000934557
MMP2	0.157847	10.2321	11.6208	0.00430868	0.0158579
MMP3	2.41674	9.1109	9.77903	0.00766021	0.0245994
MMP12	-3.23873	4.62082	1529.26	1.50405e-15	2.13109e-11
MMP10	-3.77154	2.02976	559.839	1.40921e-12	7.51337e-09
MMP1	-2.05967	9.33767	487.358	3.58854e-12	1.11048e-08
Fig. 5b
GSEA gene ranks-positive regulation of response to wounding
NAME	PROBE	GENE SYMBOL	GENE_TITLE	RANK IN GENE LIST	RANK METRIC SCORE	RUNNING ES	CORE ENRICHMENT
row_0	IL6	null	null	294	1.59292	0.0340628	No
row_1	IL1B	null	null	369	1.12421	0.067575	No
row_2	THBS1	null	null	372	1.08895	0.104981	No
row_3	ANXA1	null	null	846	0.523234	0.089459	No
row_4	CCL2	null	null	873	0.510481	0.105216	No
row_5	MYLK	null	null	905	0.495919	0.120115	No
row_6	PTGS2	null	null	1373	0.354791	0.0992117	No
row_7	HMGB1	null	null	1417	0.348538	0.108178	No
row_8	TRPV4	null	null	2162	0.259166	0.0643222	No
row_9	ADAM8	null	null	2301	0.247279	0.0630564	No
row_10	HBEGF	null	null	2686	0.215912	0.0432535	No
row_11	EDNRA	null	null	2993	0.192798	0.0281884	No
row_12	HRAS	null	null	3015	0.190935	0.0332818	No
row_13	F2R	null	null	3407	0.167065	0.0112979	No
row_14	BRAF	null	null	3652	0.154896	-0.000674766	No
row_15	HPSE	null	null	3744	0.150121	-0.00195564	No
row_16	CD36	null	null	4042	0.134614	-0.0183884	No
row_17	TLR4	null	null	4070	0.133249	-0.0157098	No
row_18	CLOCK	null	null	4587	0.109991	-0.0485312	No
row_19	VEGFB	null	null	5001	0.0903552	-0.074721	No
row_20	IL17RC	null	null	5092	0.0860888	-0.0781388	No
row_21	SOX15	null	null	5622	0.0608322	-0.113578	No
row_22	STAT5B	null	null	5627	0.0607071	-0.111768	No
row_23	TNIP1	null	null	5668	0.0593676	-0.11256	No
row_24	HYAL2	null	null	5880	0.0502434	-0.125799	No
row_25	ANO6	null	null	5889	0.0500895	-0.12464	No
row_26	ITGA2	null	null	6014	0.044819	-0.131893	No
row_27	NDEL1	null	null	6601	0.0214147	-0.172736	No
row_28	PPARD	null	null	6699	0.0182057	-0.178991	No
row_29	WNT5A	null	null	6711	0.0178783	-0.179155	No
row_30	SNX4	null	null	7038	0.00367106	-0.20216	No
row_31	CCL11	null	null	7144	0	-0.209611	No
row_32	CCL7	null	null	7145	0	-0.209611	No
row_33	TGFBR2	null	null	7428	-0.00722232	-0.229372	No
row_34	F3	null	null	7663	-0.0174601	-0.245374	No
row_35	ADORA2B	null	null	7861	-0.0259187	-0.258458	No
row_36	F12	null	null	7916	-0.0282708	-0.261315	No
row_37	MAPK13	null	null	8004	-0.0322255	-0.266377	No
row_38	PLA2G4A	null	null	8409	-0.0513716	-0.293273	No
row_39	ZP3	null	null	8497	-0.0554601	-0.297534	No
row_40	IL15	null	null	8551	-0.0577855	-0.299302	No
row_41	CD47	null	null	8855	-0.0721188	-0.318316	No
row_42	IL18	null	null	9086	-0.0835139	-0.331756	No
row_43	TNFRSF1A	null	null	9198	-0.0891731	-0.336558	No
row_44	FKBP1B	null	null	9670	-0.112565	-0.366097	No
row_45	THBD	null	null	9792	-0.119475	-0.370563	No
row_46	ARFGEF1	null	null	10067	-0.135109	-0.385347	No
row_47	VAMP8	null	null	10123	-0.138631	-0.38447	No
row_48	NFE2L2	null	null	10258	-0.145919	-0.388947	No
row_49	IL6ST	null	null	10569	-0.164861	-0.405259	No
row_50	RREB1	null	null	11038	-0.198964	-0.431607	No
row_51	IL17RA	null	null	11455	-0.233422	-0.453076	No
row_52	USF1	null	null	11501	-0.238011	-0.448063	No
row_53	JAK2	null	null	11629	-0.25015	-0.448449	No
row_54	OSMR	null	null	11707	-0.257022	-0.445051	No
row_55	PRKCE	null	null	11781	-0.265072	-0.441091	No
row_56	RPS19	null	null	11997	-0.290558	-0.446328	No
row_57	CDK19	null	null	12176	-0.313062	-0.448164	No
row_58	ETS1	null	null	12468	-0.356317	-0.456526	Yes
row_59	PTGER4	null	null	12570	-0.373977	-0.450798	Yes
row_60	TNFSF4	null	null	12600	-0.37935	-0.439776	Yes
row_61	SERPINE1	null	null	12831	-0.432605	-0.44118	Yes
row_62	GPRC5B	null	null	12936	-0.458401	-0.432753	Yes
row_63	SERPINF2	null	null	13075	-0.494507	-0.425495	Yes
row_64	TNFRSF11A	null	null	13219	-0.546565	-0.416796	Yes
row_65	TLR3	null	null	13341	-0.61275	-0.404254	Yes
row_66	S100A8	null	null	13649	-0.829894	-0.397423	Yes
row_67	S100A9	null	null	13678	-0.861254	-0.369713	Yes
row_68	GPSM3	null	null	13723	-0.918817	-0.341154	Yes
row_69	KANK1	null	null	13765	-0.975389	-0.310432	Yes
row_70	TNFSF18	null	null	13832	-1.0743	-0.278073	Yes
row_71	C3	null	null	13849	-1.10898	-0.24097	Yes
row_72	CCL5	null	null	14121	-2.21836	-0.18371	Yes
row_73	CAPN3	null	null	14133	-2.45096	-0.0999802	Yes
row_74	IDO1	null	null	14151	-2.96754	0.00113541	Yes
Fig. 5c
								Fig. 5d
								siControl			siAgrin			siAgrin+sAgrin (1)			siAgrin+sAgrin (10)			siAgrin+sAgrin (20)
								1	1	1	0.57	0.6	0.45	0.98	1.23	0.99	1.3	1.83	1.81	1.42	1.87	2.12
Fig. 5e														HaCaT		Ms KRT
HaCaT		SiControl				siMMP12				siMMP12 + Soluble Agrin
	1	2	3	Average	1	2	3	Average	1	2	3	Average
0h	109.739	102.912	101.376	104.676	120.661	116.395	124.245	120.434	115.541	119.125	121.003	118.556
24h	16.725	19.627	20.48	18.944	73.045	76.971	73.899	74.6383	68.096	66.901	67.413	67.47
Ms KRT
Fig. 5f
				siControl				siControl+sAgrin				siMMP12				siMMP12+sAgrin
				38.12	25.56	43.74	47.11	117.04	142.992	112.84	101.65	24.883	35.483	29.11	20.43	29.82	41.34	29.02	39.113
Fig. 5g
	Untreated				sAgrin
solvent	8.19	10.34	5.67	6.9	73.57	63.67	41.6	40.6
MMP408	2.5	2	1.34		10.67	12	6.89
Fig. 5i
Fig 5j
siControl	3.60803	3.97879	4.45493	4.34034	5.61085	5.5807	5.58199	4.47695	4.51909	5.17611	4.67344
siMMP12	4.40108	4.08418	2.66455	4.92951	4.14144	4.00795
siMMP12+sAgrin	3.52226	4.79705	6.01406	3.41825	2.41019	2.69731
Fig. 5k
	Agrin beads										FN beads
no force		328	434	612	394	195	312	411			410	284	315	435	415	317	190
force		1601	1066	343	625	722	136	230	203	238	1092	544	767	730	860	329	312	211

## Sheet: Fig 5 RNA sequencing gene list
Gene name	logFC	logCPM	F	PValue	FDR	log10FDR
DKK3	1.21749	9.3406	549.878	1.5908e-12	7.51337e-09	8.12417		Blue- Up regulated in Agrin KD
IFI6	1.94957	10.5719	474.204	4.31383e-12	1.11048e-08	7.95449		Red-Downregulated in Agrin KD
SERPINE2	1.55993	9.01637	468.159	4.70245e-12	1.11048e-08	7.95449
SQLE	1.17667	6.59478	409.918	1.1468e-11	2.32129e-08	7.63427
IFI27	2.39081	6.72842	417.018	1.38876e-11	2.45966e-08	7.60912
DISP2	1.71266	2.99926	294.545	1.0363e-10	1.05458e-07	6.97692
ELFN2	1.74854	2.10934	255.338	2.6594e-10	1.83206e-07	6.73706
PTHLH	1.16387	4.13642	232.003	4.98709e-10	3.07226e-07	6.51254
MFAP5	2.5547	2.23279	216.047	7.94297e-10	3.55427e-07	6.44925
HMGCS1	1.57561	7.1951	221.598	8.52884e-10	3.55427e-07	6.44925
PLIN2	0.838661	7.14792	207.249	1.04124e-09	3.9874e-07	6.39931
LOXL1	0.689459	7.11462	208.034	1.01596e-09	3.9874e-07	6.39931
HMGCR	0.952646	7.23711	198.305	1.38675e-09	4.79241e-07	6.31945
HSPB8	0.887818	4.54186	187.237	2.01141e-09	6.19557e-07	6.20792
POMGNT1	0.773565	5.65669	183.405	2.29882e-09	6.78583e-07	6.1684
BLMH	0.772322	5.16259	181.364	2.4709e-09	7.04958e-07	6.15184
HEG1	0.827208	7.95722	174.365	3.18395e-09	8.51197e-07	6.06997
PRSS23	0.723497	7.50994	169.698	3.79034e-09	9.25954e-07	6.03341
DIAPH2	0.99221	4.0416	167.008	4.19976e-09	9.91774e-07	6.00359
COL4A1	0.725904	8.40963	165.142	4.51331e-09	1.04835e-06	5.9795
CALB2	1.55254	3.08513	161.974	5.10955e-09	1.12355e-06	5.94941
IL1A	1.33272	5.59832	166.66	5.23354e-09	1.12355e-06	5.94941
FSD1	2.57165	1.8548	158.615	5.84213e-09	1.14774e-06	5.94016
IL6	1.59292	5.80912	159.476	5.64355e-09	1.14774e-06	5.94016
SFRP1	1.30248	6.5712	157.049	6.22437e-09	1.14774e-06	5.94016
THBS1	1.08895	11.8963	157.736	6.05327e-09	1.14774e-06	5.94016
SLC3A2	0.786793	8.61022	156.998	6.23727e-09	1.14774e-06	5.94016
CYP51A1	0.740791	6.60177	155.488	6.6341e-09	1.16048e-06	5.93536
MED8	0.538272	5.45849	155.501	6.63047e-09	1.16048e-06	5.93536
GOT1	0.618001	6.24801	154.643	6.86877e-09	1.17257e-06	5.93086
FBN2	0.925503	7.55946	153.566	7.18176e-09	1.20029e-06	5.92071
MSANTD3	0.719826	5.91975	152.771	7.42332e-09	1.21509e-06	5.91539
PTGS1	0.898178	7.64524	147.435	9.30735e-09	1.41802e-06	5.84832
ACAT1	0.610323	6.47271	144.171	1.07288e-08	1.57095e-06	5.80384
LMNA	0.545307	9.67786	144.765	1.04528e-08	1.57095e-06	5.80384
TSC22D1	0.478349	7.16545	144.116	1.07546e-08	1.57095e-06	5.80384
SPOCK1	0.987227	6.30838	136.635	1.50693e-08	2.01431e-06	5.69587
CNTNAP1	0.973352	6.5201	136.311	1.52968e-08	2.02561e-06	5.69344
DOCK11	0.953899	5.29371	134.269	1.68251e-08	2.18748e-06	5.66006
FN1	0.790593	12.4934	134.265	1.68279e-08	2.18748e-06	5.66006
FDPS	0.747997	7.13875	131.978	1.87521e-08	2.3723e-06	5.62483
LSS	0.704015	7.23142	130.367	2.02584e-08	2.5179e-06	5.59896
SC5D	0.717527	5.79112	129.048	2.1595e-08	2.58293e-06	5.58789
NDUFB8	0.489411	6.1993	128.221	2.24846e-08	2.65486e-06	5.57596
IGSF3	0.560409	6.67794	127.939	2.27978e-08	2.6696e-06	5.57355
TIMP2	0.608578	9.34012	126.676	2.42619e-08	2.81776e-06	5.5501
ADAMTS12	0.769905	6.28633	124.97	2.64143e-08	3.01826e-06	5.52024
ANXA10	1.70349	1.27537	123.092	2.90399e-08	3.21459e-06	5.49287
MVD	0.72592	5.41044	121.311	3.18102e-08	3.49394e-06	5.45668
NEFL	1.04143	3.09451	120.359	3.34126e-08	3.58654e-06	5.44532
MSC	1.16056	3.91062	119.478	3.49809e-08	3.67144e-06	5.43516
MSMO1	1.08491	6.81591	122.737	3.52543e-08	3.67293e-06	5.43499
TUBB3	1.06808	5.65602	122.431	3.58001e-08	3.67574e-06	5.43466
LIPG	0.763005	5.151	116.445	4.10567e-08	4.0967e-06	5.38757
SNRPA	0.495192	6.02209	116.056	4.19214e-08	4.15374e-06	5.38156
AL133352.1	0.476832	5.8857	115.084	4.41699e-08	4.2866e-06	5.36789
EMC10	0.468587	6.63547	114.135	4.65019e-08	4.45193e-06	5.35145
SOD1	0.51034	7.29256	112.118	5.19401e-08	4.748e-06	5.32349
ARL4C	0.794179	5.05548	111.393	5.40699e-08	4.87323e-06	5.31218
TRAP1	0.466113	7.02825	111.265	5.44578e-08	4.87323e-06	5.31218
IMPDH1	0.434647	6.67408	111.19	5.46858e-08	4.87323e-06	5.31218
SOST	2.07391	2.80619	150.279	5.54367e-08	4.90926e-06	5.30898
SFTA1P	1.1291	1.06863	109.648	5.96203e-08	5.2195e-06	5.28237
AC092143.1	0.941655	5.76001	109.709	5.96767e-08	5.2195e-06	5.28237
CYP1A1	1.849	4.8005	117.335	6.83854e-08	5.85249e-06	5.23266
FTH1	0.763744	11.6465	107.072	6.90503e-08	5.85249e-06	5.23266
ANXA1	0.523234	10.1943	106.986	6.93922e-08	5.85249e-06	5.23266
DYNC1H1	0.546442	9.1547	106.268	7.23342e-08	6.04305e-06	5.21874
IDI1	0.988608	6.58907	108.242	7.6056e-08	6.15792e-06	5.21057
BTBD11	0.662676	3.40183	105.434	7.59322e-08	6.15792e-06	5.21057
SH2D5	1.35183	2.47006	102.84	8.85034e-08	7.00562e-06	5.15455
CAV1	0.634029	10.1749	102.93	8.80306e-08	7.00562e-06	5.15455
MSANTD3-TMEFF1	0.773766	3.74141	101.801	9.4195e-08	7.25808e-06	5.13918
ATP5MD	0.455898	6.37941	101.852	9.39083e-08	7.25808e-06	5.13918
SHMT1	0.501613	5.34825	101.519	9.58126e-08	7.29094e-06	5.13722
BEST1	0.947134	3.85691	100.934	9.9269e-08	7.48161e-06	5.12601
STN1	0.584496	4.57138	100.256	1.0345e-07	7.59091e-06	5.11971
RPUSD3	0.484773	4.42909	99.182	1.10501e-07	7.82841e-06	5.10633
UQCRQ	0.530405	6.51366	99.0542	1.11375e-07	7.85111e-06	5.10507
SDHB	0.367409	6.76857	98.2991	1.16709e-07	8.18635e-06	5.08691
PLOD1	0.433865	8.47583	98.0861	1.18266e-07	8.25472e-06	5.0833
COL4A2	0.619613	9.52638	97.8213	1.20235e-07	8.31027e-06	5.08038
ATP5MC1	0.542437	5.76789	97.8251	1.20206e-07	8.31027e-06	5.08038
C12orf75	0.652296	7.94891	95.1993	1.41897e-07	9.58503e-06	5.01841
KIF3C	0.601812	4.65857	95.107	1.42737e-07	9.58503e-06	5.01841
TRIM16L	0.753715	5.7028	94.4722	1.48674e-07	9.86793e-06	5.00577
COX8A	0.410342	6.91076	94.3617	1.49736e-07	9.86793e-06	5.00577
SEC22C	0.512475	4.86642	94.237	1.50944e-07	9.90149e-06	5.0043
CD320	0.660946	5.09759	94.1605	1.51692e-07	9.9047e-06	5.00416
IL1B	1.12421	7.09377	96.2732	1.54376e-07	1.00337e-05	4.99854
LGALS1	0.848592	10.1458	93.2561	1.60853e-07	1.0407e-05	4.98268
CYC1	0.395587	6.97984	93.1563	1.61901e-07	1.04272e-05	4.98183
CDH2	0.567451	6.77473	92.6325	1.67539e-07	1.06451e-05	4.97285
NOS1	1.32239	1.0682	117.269	1.73404e-07	1.07726e-05	4.96768
SMPD1	0.779649	6.34071	92.1188	1.73286e-07	1.07726e-05	4.96768
HSD17B7	0.702015	2.7409	92.1784	1.72608e-07	1.07726e-05	4.96768
IL1RN	0.699936	5.19188	91.9809	1.74868e-07	1.07726e-05	4.96768
PROCR	0.616558	5.21599	92.2749	1.71516e-07	1.07726e-05	4.96768
NDUFS5	0.431109	6.36838	91.3273	1.8259e-07	1.11926e-05	4.95107
ETFA	0.353239	7.22405	91.2717	1.83265e-07	1.11926e-05	4.95107
COL4A6	0.67377	3.19164	90.9931	1.86689e-07	1.13042e-05	4.94676
COLGALT1	0.374928	7.28303	90.7523	1.89707e-07	1.14381e-05	4.94164
SLC7A5	0.668963	10.1137	90.1595	1.9738e-07	1.17591e-05	4.92963
PDZD2	0.601361	4.63086	90.1489	1.97521e-07	1.17591e-05	4.92963
DENND1A	0.400513	5.3142	90.198	1.96871e-07	1.17591e-05	4.92963
SERPINB7	0.870858	5.9958	91.3714	2.11051e-07	1.24082e-05	4.90629
SETBP1	1.03728	2.83085	89.0954	2.12062e-07	1.24161e-05	4.90601
GPAT3	0.800483	3.02121	88.5794	2.1963e-07	1.27246e-05	4.89535
PAK6	0.53898	5.30304	88.553	2.20025e-07	1.27246e-05	4.89535
NSDHL	0.561938	4.89258	87.6021	2.34824e-07	1.3329e-05	4.8752
UCA1	0.869666	7.64932	89.362	2.40949e-07	1.36016e-05	4.86641
CTNNAL1	0.593443	6.89026	86.9602	2.4546e-07	1.38013e-05	4.86008
FST	1.00437	5.87318	86.8028	2.48152e-07	1.38975e-05	4.85706
G6PD	0.418057	7.68501	86.5314	2.52873e-07	1.41061e-05	4.85059
DNAJB5	1.2626	3.11584	86.2648	2.57609e-07	1.42009e-05	4.84768
ID3	0.461019	7.72374	85.9947	2.62515e-07	1.4306e-05	4.84448
WDR41	0.415775	6.00102	85.417	2.73364e-07	1.46729e-05	4.83348
PEPD	0.605885	5.80087	85.059	2.80347e-07	1.48218e-05	4.8291
NEURL1	1.88078	1.21445	84.9079	2.83356e-07	1.49252e-05	4.82608
RF02202	0.884269	4.42644	105.986	2.98901e-07	1.55703e-05	4.8077
CDA	0.928002	3.73979	83.8021	3.06528e-07	1.5682e-05	4.8046
NRG1	0.860539	6.29817	85.3792	3.15788e-07	1.58795e-05	4.79916
OLR1	0.617434	6.61737	82.893	3.27215e-07	1.62677e-05	4.78867
HEY1	1.04272	1.59348	82.1557	3.45168e-07	1.68065e-05	4.77452
ZBED2	0.770456	3.9736	81.9624	3.50062e-07	1.69284e-05	4.77138
BUB1B-PAK6	0.497353	4.92284	81.7844	3.54636e-07	1.69758e-05	4.77017
PRDX2	0.357067	7.78945	81.6573	3.57947e-07	1.70193e-05	4.76906
ERG28	0.537556	5.21765	81.2037	3.70046e-07	1.73615e-05	4.76041
CDC25B	0.523374	8.06719	81.0117	3.75308e-07	1.73782e-05	4.75999
PSMB3	0.487508	7.20162	81.045	3.74389e-07	1.73782e-05	4.75999
TM4SF1	0.498488	7.37384	80.6571	3.85255e-07	1.76656e-05	4.75287
SLC25A39	0.418375	6.18615	80.3149	3.95141e-07	1.79447e-05	4.74606
GCLC	0.601984	6.34301	80.1645	3.99576e-07	1.80239e-05	4.74415
COTL1	0.518912	7.7382	79.8687	4.08469e-07	1.82574e-05	4.73856
ITGB5	0.424557	7.0773	79.6713	4.1453e-07	1.84701e-05	4.73353
VEGFC	0.575787	5.92159	79.455	4.21289e-07	1.8486e-05	4.73316
SULF2	0.571765	6.37112	79.5256	4.19072e-07	1.8486e-05	4.73316
NCAPD2	0.459398	7.79876	79.4512	4.21411e-07	1.8486e-05	4.73316
CCNG1	0.439372	7.57381	79.4927	4.20103e-07	1.8486e-05	4.73316
AP1B1	0.435856	6.85463	79.3136	4.25777e-07	1.86198e-05	4.73002
RALB	0.437885	6.94679	79.2719	4.27112e-07	1.86208e-05	4.73
CPT1A	0.397858	7.03922	79.1759	4.30201e-07	1.86979e-05	4.72821
APRT	0.454652	5.74937	78.8814	4.39835e-07	1.88849e-05	4.72389
DSP	0.532199	8.80354	78.0541	4.68253e-07	1.98643e-05	4.70193
DNER	1.04077	0.874763	77.7976	4.77487e-07	2.01354e-05	4.69604
RHOB	0.669523	6.31981	77.6928	4.8132e-07	2.02162e-05	4.6943
MAPRE3	0.575839	4.30337	77.6287	4.83683e-07	2.02162e-05	4.6943
AIFM1	0.379127	5.84441	77.6649	4.82348e-07	2.02162e-05	4.6943
EBP	0.59225	5.83835	77.3683	4.93411e-07	2.05019e-05	4.68821
COL13A1	1.77679	4.12664	76.7168	5.18756e-07	2.11823e-05	4.67403
CKS2	0.502279	6.44877	76.7576	5.17124e-07	2.11823e-05	4.67403
EPPK1	0.647668	3.73298	76.2299	5.3867e-07	2.16936e-05	4.66367
LPCAT1	0.369632	6.6678	76.2236	5.38933e-07	2.16936e-05	4.66367
AP2S1	0.366974	6.97817	76.1179	5.43377e-07	2.18105e-05	4.66133
LINC00346	1.99608	2.34287	75.384	5.7539e-07	2.27199e-05	4.64359
MSC-AS1	0.73877	4.06052	75.3782	5.75654e-07	2.27199e-05	4.64359
COL16A1	0.506052	8.1463	75.396	5.7485e-07	2.27199e-05	4.64359
KLF12	0.498975	4.51005	73.7025	6.5723e-07	2.55832e-05	4.59204
SUCLG1	0.341398	6.56548	73.2826	6.79695e-07	2.63852e-05	4.57864
RAB38	0.361201	5.85262	73.1479	6.87088e-07	2.65993e-05	4.57513
FAM219A	0.421259	4.65905	72.738	7.10158e-07	2.71904e-05	4.56558
ATP5MF	0.536628	6.73838	72.4059	7.29495e-07	2.76096e-05	4.55894
HMOX1	0.971677	5.30398	72.1609	7.44151e-07	2.79678e-05	4.55334
POLG	0.391786	5.6709	72.0114	7.53261e-07	2.81608e-05	4.55035
ATP5F1A	0.468326	9.28428	71.9106	7.59475e-07	2.82441e-05	4.54907
ANKRD18B	0.772056	2.04037	71.8552	7.62918e-07	2.82979e-05	4.54825
ARMCX1	0.616873	5.30997	71.7225	7.7123e-07	2.84662e-05	4.54567
UBE2S	0.643876	4.64578	71.6637	7.74942e-07	2.85199e-05	4.54485
HK2	0.608031	5.89445	71.5753	7.80568e-07	2.86525e-05	4.54284
LINP1	0.839291	2.225	71.3601	7.94464e-07	2.90417e-05	4.53698
PPIA	0.390453	9.25064	71.1819	8.06181e-07	2.92892e-05	4.53329
NDUFAF2	0.554739	4.16154	70.9868	8.19237e-07	2.96874e-05	4.52743
RHOD	0.52957	4.9591	70.5951	8.46193e-07	3.05082e-05	4.51558
GSDME	0.579157	5.5071	70.5573	8.48844e-07	3.05261e-05	4.51533
HNRNPC	0.338972	8.80915	70.3912	8.60623e-07	3.07158e-05	4.51264
SYT14	2.39246	3.1798	69.6016	9.19229e-07	3.21487e-05	4.49284
PDK4	1.30101	1.79003	69.11	9.58028e-07	3.32703e-05	4.47794
ATP5F1B	0.363097	9.79695	68.7075	9.91186e-07	3.43377e-05	4.46423
B9D1	0.466381	4.16576	68.557	1.00393e-06	3.46942e-05	4.45974
TENM3	0.477329	5.25427	68.4526	1.01287e-06	3.4918e-05	4.45695
NDUFA4	0.340618	7.39078	68.3444	1.02224e-06	3.49857e-05	4.45611
ANKRD22	0.85381	3.21224	68.233	1.03199e-06	3.52343e-05	4.45303
SACS	0.846916	6.23431	69.6292	1.03787e-06	3.535e-05	4.45161
FERMT2	0.596225	6.77163	68.079	1.04564e-06	3.54668e-05	4.45018
NDUFS7	0.491127	5.20593	67.1751	1.13006e-06	3.75252e-05	4.42568
UBA1	0.351329	8.35692	67.1668	1.13087e-06	3.75252e-05	4.42568
DSG3	0.479618	7.41237	67.0627	1.14109e-06	3.7776e-05	4.42278
KLF6	0.607138	6.77158	66.903	1.15698e-06	3.79983e-05	4.42024
COMMD10	0.546817	4.01925	66.8843	1.15886e-06	3.79983e-05	4.42024
CRYBG2	0.572506	4.34695	81.754	1.17987e-06	3.85197e-05	4.41432
ETV5	0.859089	4.16588	66.3833	1.21047e-06	3.92475e-05	4.40619
ASNS	0.735192	5.65739	66.3957	1.20916e-06	3.92475e-05	4.40619
GCLM	0.679244	6.79357	66.3259	1.22043e-06	3.93005e-05	4.4056
NQO1	0.441864	8.99473	66.169	1.23335e-06	3.96267e-05	4.40201
MAPK9	0.360704	5.77908	65.5583	1.30131e-06	4.15032e-05	4.38192
NUAK1	0.530064	4.27681	65.4161	1.31775e-06	4.15838e-05	4.38108
PPA2	0.34364	5.77506	65.43	1.31613e-06	4.15838e-05	4.38108
KRT14	0.603554	10.2567	65.2443	1.33791e-06	4.21263e-05	4.37545
DDHD2	0.326009	5.98329	65.1105	1.35386e-06	4.25341e-05	4.37126
ACO2	0.295499	6.55825	64.9689	1.37099e-06	4.29769e-05	4.36676
KLHL4	1.58741	1.26495	79.1838	1.39332e-06	4.35804e-05	4.36071
ACAT2	0.54532	5.81267	64.7186	1.40187e-06	4.37513e-05	4.35901
NAA20	0.355475	6.10866	64.5286	1.42584e-06	4.42073e-05	4.35451
AP1M1	0.396683	5.82526	63.9307	1.50439e-06	4.57521e-05	4.33959
HSDL2	0.37328	6.44268	63.8071	1.52124e-06	4.59584e-05	4.33764
MICB	0.386872	5.06099	63.6202	1.54714e-06	4.6495e-05	4.33259
MRPL11	0.360699	5.3185	63.608	1.54885e-06	4.6495e-05	4.33259
PSMB6	0.443449	6.87293	63.4309	1.57388e-06	4.69479e-05	4.32838
NT5E	0.983865	7.61043	64.6484	1.58649e-06	4.72248e-05	4.32583
CTSZ	0.381385	8.25201	63.3085	1.59145e-06	4.7273e-05	4.32539
PID1	0.972677	3.33983	63.1935	1.60816e-06	4.76696e-05	4.32176
SMARCB1	0.371049	6.25031	63.079	1.625e-06	4.80682e-05	4.31814
ATP5MF-PTCD1	0.50544	6.14952	63.027	1.63273e-06	4.8146e-05	4.31744
DYRK4	0.473868	4.38846	62.6789	1.68547e-06	4.92401e-05	4.30768
KATNAL1	0.707584	4.67904	62.5748	1.70161e-06	4.96094e-05	4.30444
MTMR4	0.407988	5.38204	62.4825	1.71608e-06	4.99284e-05	4.30165
APEH	0.353953	6.46084	62.4421	1.72246e-06	5.00113e-05	4.30093
CAV2	0.530874	7.73757	62.3551	1.73628e-06	5.03095e-05	4.29835
PDHA1	0.300755	6.90573	62.2384	1.75502e-06	5.07065e-05	4.29494
TENT5B	0.791009	2.92457	61.741	1.83756e-06	5.24926e-05	4.2799
TXNRD2	0.571728	4.40116	61.4757	1.8834e-06	5.34787e-05	4.27182
COX7B	0.358575	7.15563	61.4294	1.89152e-06	5.3573e-05	4.27105
PCCB	0.448932	5.44552	61.1897	1.93428e-06	5.44866e-05	4.26371
PSRC1	0.436611	4.35088	61.2097	1.93067e-06	5.44866e-05	4.26371
MPP1	0.536943	3.69262	60.9984	1.96918e-06	5.53598e-05	4.25681
FOXF1	0.950149	5.02264	60.9364	1.98066e-06	5.55723e-05	4.25514
AC079781.5	0.685082	5.69237	60.8828	1.99064e-06	5.57419e-05	4.25382
ERRFI1	0.591873	5.25141	60.7734	2.01117e-06	5.62058e-05	4.25022
ATP5IF1	0.288512	6.14414	60.7227	2.02078e-06	5.63015e-05	4.24948
PCSK5	0.433376	4.49705	60.6775	2.02939e-06	5.63152e-05	4.24937
CAVIN1	0.367952	9.66085	60.6691	2.03099e-06	5.63152e-05	4.24937
ETV1	0.884927	2.18952	60.5638	2.05123e-06	5.66546e-05	4.24676
RPL26L1	0.494317	3.78449	60.4282	2.0776e-06	5.71602e-05	4.24291
NEK6	0.511768	5.9076	60.3757	2.08794e-06	5.73333e-05	4.24159
PRICKLE2	0.632199	3.9201	60.2329	2.1163e-06	5.7788e-05	4.23816
HAUS6	0.473634	5.53446	60.2308	2.11673e-06	5.7788e-05	4.23816
ECHS1	0.314061	6.33614	60.248	2.11329e-06	5.7788e-05	4.23816
MVK	0.566238	4.81203	60.0637	2.15051e-06	5.81653e-05	4.23534
GALNT18	0.525518	3.21415	60.1137	2.14032e-06	5.81653e-05	4.23534
PPIB	0.380617	9.46827	60.0977	2.14358e-06	5.81653e-05	4.23534
RNH1	0.34024	7.19173	60.0609	2.15108e-06	5.81653e-05	4.23534
EIF4E2	0.306791	6.20521	59.8838	2.18755e-06	5.88149e-05	4.23051
SGCB	0.570381	6.74183	59.5657	2.25487e-06	6.02816e-05	4.21982
CS	0.344156	7.30762	59.4782	2.2738e-06	6.06732e-05	4.217
KLF2	2.10991	1.7524	59.4325	2.28376e-06	6.08244e-05	4.21592
COQ8B	0.465659	4.37207	59.4126	2.28811e-06	6.08259e-05	4.21591
UQCRC1	0.321271	7.31469	58.8717	2.41015e-06	6.34746e-05	4.1974
RUVBL2	0.358551	6.37288	58.7269	2.44404e-06	6.4129e-05	4.19295
CEP57L1	0.524541	3.74709	58.5329	2.49036e-06	6.49511e-05	4.18741
HK1	0.362596	7.57221	58.2586	2.55756e-06	6.61414e-05	4.17953
UNC13D	0.97966	1.60931	58.1057	2.59591e-06	6.6846e-05	4.17492
SLIRP	0.523399	5.34435	58.0851	2.60114e-06	6.6846e-05	4.17492
S100A10	0.346062	8.76328	58.0265	2.61604e-06	6.70283e-05	4.17374
SRD5A1	0.423242	5.57796	57.6142	2.72374e-06	6.90043e-05	4.16112
AURKAIP1	0.366159	5.87822	57.266	2.81867e-06	7.08115e-05	4.1499
MRPL4	0.324993	5.8402	57.1808	2.84248e-06	7.11575e-05	4.14778
DAG1	0.353921	8.05753	57.1484	2.8516e-06	7.12597e-05	4.14716
MX2	2.13189	6.70062	58.1698	2.87638e-06	7.16263e-05	4.14493
YBX1	0.350747	8.83098	56.9154	2.91811e-06	7.21583e-05	4.14171
THBS2	0.758494	9.01751	56.788	2.95524e-06	7.28223e-05	4.13774
NUDT15	0.614719	5.54154	56.5105	3.03798e-06	7.43439e-05	4.12875
ST3GAL2	0.415244	5.07974	56.476	3.04846e-06	7.44717e-05	4.12801
MIR100HG	0.590006	5.89593	56.3157	3.09766e-06	7.52844e-05	4.1233
GATB	0.352986	4.69922	56.1815	3.13955e-06	7.60415e-05	4.11895
PPP1R14B	0.401616	6.03646	55.991	3.20012e-06	7.73458e-05	4.11156
UQCRC2	0.282548	7.89499	55.9441	3.21523e-06	7.73458e-05	4.11156
MTCH2	0.432842	6.73843	55.825	3.25401e-06	7.81459e-05	4.10709
CYR61	0.511594	7.12745	55.7163	3.28988e-06	7.85272e-05	4.10498
ESD	0.2826	7.19123	55.7252	3.28692e-06	7.85272e-05	4.10498
CDK5R1	0.94046	0.940238	55.5806	3.33526e-06	7.92908e-05	4.10078
DCAF15	0.388475	4.47931	55.5488	3.34597e-06	7.94123e-05	4.10011
MRPS5	0.318018	5.90993	55.2455	3.45045e-06	8.13469e-05	4.08966
SCARA3	0.275103	6.04531	54.9699	3.54859e-06	8.33829e-05	4.07892
AKR1B10	0.791612	4.9939	55.8934	3.59183e-06	8.41201e-05	4.0751
DUSP4	0.654278	4.4579	54.8259	3.60116e-06	8.41995e-05	4.07469
STAMBP	0.320351	5.71418	54.7029	3.64676e-06	8.49852e-05	4.07066
CFL2	0.60901	6.27755	54.6394	3.67056e-06	8.51567e-05	4.06978
MYLK	0.495919	9.40154	54.6614	3.66227e-06	8.51567e-05	4.06978
RAB30	0.710888	4.11588	54.4232	3.75293e-06	8.64639e-05	4.06317
TXN	0.334351	9.29823	54.4051	3.75993e-06	8.64844e-05	4.06306
AP002884.1	1.26378	2.13688	54.3088	3.79737e-06	8.7063e-05	4.06017
IAH1	0.345088	5.51695	54.1	3.88004e-06	8.83863e-05	4.05362
NDUFS3	0.409114	5.88562	53.9675	3.9336e-06	8.93193e-05	4.04905
IDH3B	0.31982	6.22951	53.9125	3.95607e-06	8.96856e-05	4.04728
GRK5	0.539493	4.79473	53.2007	4.26055e-06	9.567e-05	4.01922
GALNT11	0.338222	4.90785	53.1054	4.30331e-06	9.63248e-05	4.01626
CIAO2B	0.318962	5.53373	53.1093	4.30156e-06	9.63248e-05	4.01626
POLE4	0.55066	4.77313	53.0864	4.31191e-06	9.63498e-05	4.01615
TNC	0.842322	9.0886	53.8622	4.40712e-06	9.77222e-05	4.01001
GAL3ST4	0.482322	3.70362	52.6567	4.51138e-06	9.9722e-05	4.00121
PITRM1	0.343729	6.30289	52.5497	4.56273e-06	0.000100387	3.99832
MPC1	0.590664	4.0242	52.5299	4.5723e-06	0.000100442	3.99809
CNTN1	0.656684	4.64804	62.5962	4.64069e-06	0.00010116	3.99499
SEC13	0.449576	7.28368	52.2817	4.69421e-06	0.000102169	3.99068
XRCC6	0.40853	8.57834	52.1943	4.73803e-06	0.000102814	3.98795
CCT8	0.326586	7.7837	52.1435	4.76371e-06	0.000103049	3.98696
SPAG5	0.659815	6.01293	52.8528	4.89015e-06	0.000104824	3.97954
NID2	1.03761	7.44743	51.6976	4.99605e-06	0.00010661	3.9722
PTPRM	0.419191	6.00944	51.5237	5.09016e-06	0.000108455	3.96475
LIMK2	0.321563	5.6482	51.4869	5.11036e-06	0.000108722	3.96368
USP5	0.31521	6.58887	51.2209	5.25897e-06	0.000111215	3.95383
PSMA7	0.442842	7.66024	51.1254	5.31349e-06	0.000112201	3.95
DIP2C	1.63167	4.8533	51.0323	5.36731e-06	0.000113001	3.94692
AREG	1.14365	2.9989	51.8912	5.40761e-06	0.00011368	3.94432
RPS6KB2	0.451742	4.90567	50.8502	5.47442e-06	0.000114707	3.94041
POLR2L	0.545181	6.11701	50.7366	5.54241e-06	0.000115316	3.93811
ATP5PB	0.334427	7.17417	50.7492	5.53481e-06	0.000115316	3.93811
CPNE1	0.293807	7.20829	50.5301	5.6686e-06	0.000117596	3.92961
ESPL1	0.580997	5.2495	50.4377	5.72606e-06	0.000117624	3.9295
GBF1	0.40347	6.68444	50.4346	5.72803e-06	0.000117624	3.9295
GHITM	0.341821	7.83136	50.3421	5.78631e-06	0.000118477	3.92637
RPS27L	0.411967	6.90706	50.1719	5.89526e-06	0.000120187	3.92014
MZT1	0.498509	4.98738	50.1092	5.93602e-06	0.000120671	3.9184
PDCD5	0.304925	5.56885	50.1095	5.93583e-06	0.000120671	3.9184
TROAP	0.580346	4.2579	49.9909	6.01381e-06	0.000122077	3.91337
SLC7A11	0.833852	7.00669	50.8583	6.03481e-06	0.000122328	3.91247
NDUFA7	0.339075	4.81095	49.7931	6.14638e-06	0.00012371	3.9076
GNA12	0.305057	6.53038	49.7928	6.14665e-06	0.00012371	3.9076
ANXA5	0.350635	9.59011	49.7259	6.19223e-06	0.000124274	3.90562
RBM15	0.450513	3.98593	49.6999	6.21008e-06	0.000124322	3.90545
AC010323.1	0.335007	4.8258	49.6863	6.21944e-06	0.000124322	3.90545
FAM177A1	0.321326	5.44117	49.6841	6.22091e-06	0.000124322	3.90545
WDR18	0.398883	5.27657	49.5417	6.31983e-06	0.00012559	3.90104
OLFML2A	0.415606	5.18716	49.3847	6.43097e-06	0.000127021	3.89612
TBRG4	0.342673	6.5608	49.3788	6.43519e-06	0.000127021	3.89612
PEBP1	0.314601	7.67138	49.304	6.489e-06	0.000127876	3.89321
SEC61G	0.317074	6.00017	49.2501	6.52809e-06	0.000128467	3.89121
BASP1	0.343469	7.26815	49.2156	6.55321e-06	0.000128538	3.89097
VDAC1	0.276841	7.95874	49.1194	6.62391e-06	0.000129454	3.88788
ID2	0.573154	5.47499	48.7977	6.86684e-06	0.000133011	3.87611
RAPH1	0.5981	4.90182	48.7124	6.93301e-06	0.000133651	3.87403
RAB32	0.415111	5.56631	48.6777	6.96006e-06	0.000133991	3.87293
MED27	0.5255	4.8095	48.5371	7.07117e-06	0.000135577	3.86781
MOCS2	0.462075	5.43443	48.4298	7.1573e-06	0.000136673	3.86432
CLTB	0.292032	6.1117	48.1283	7.4058e-06	0.000140708	3.85168
PHB	0.357448	6.76041	48.0236	7.49442e-06	0.000141774	3.8484
LAMC1	0.430414	9.7763	47.9487	7.55853e-06	0.000142416	3.84644
MYO10	0.356847	7.11938	47.9566	7.55172e-06	0.000142416	3.84644
HTT	0.289935	6.32926	47.891	7.60836e-06	0.000143165	3.84416
SNCG	0.412459	4.98414	47.8208	7.6695e-06	0.000143966	3.84174
ATOX1	0.343945	5.18789	47.7049	7.77164e-06	0.000145657	3.83667
FDFT1	0.532306	7.78587	47.6484	7.82205e-06	0.000146215	3.83501
NDUFAB1	0.439225	5.91319	47.4389	8.01213e-06	0.000148786	3.82744
DHCR7	0.55982	6.55093	47.4343	8.03616e-06	0.000149037	3.82671
AK1	0.608605	5.36377	47.3751	8.07098e-06	0.00014928	3.826
SLC20A1	0.577896	7.49321	47.4027	8.06541e-06	0.00014928	3.826
EMC1	0.316437	6.87047	47.2018	8.23361e-06	0.000151313	3.82013
STOML2	0.345723	6.60538	47.1719	8.26206e-06	0.000151639	3.81919
PDHB	0.331064	6.43733	47.1365	8.29583e-06	0.000151865	3.81854
SF3B2	0.271389	7.79516	46.9614	8.46536e-06	0.000154769	3.81032
LOXL1-AS1	0.514317	3.68727	46.8681	8.55735e-06	0.000156249	3.80618
ALDH2	0.302638	5.69892	46.8505	8.57482e-06	0.000156366	3.80586
PC	0.79374	4.84291	47.6087	8.62683e-06	0.000156911	3.80435
ANXA2P2	0.443811	4.19924	46.6363	8.79081e-06	0.000159688	3.79673
SNN	0.34191	5.27339	46.6058	8.82216e-06	0.000160053	3.79574
PPP5C	0.294722	5.77175	46.5912	8.83714e-06	0.000160119	3.79556
PSMB1	0.309489	7.59361	46.5115	8.91959e-06	0.000161035	3.79308
TM4SF19	0.836211	0.900259	46.4624	8.97077e-06	0.000161508	3.79181
COPG1	0.274922	7.65612	46.2888	9.1547e-06	0.000164402	3.78409
PLK1	0.633481	6.0028	47.035	9.20707e-06	0.000164696	3.78332
ABLIM1	0.38936	6.67927	46.2303	9.21756e-06	0.000164696	3.78332
ATP6V1B2	0.300215	6.80194	46.235	9.21248e-06	0.000164696	3.78332
FOPNL	0.327189	5.66673	46.1414	9.31419e-06	0.000166003	3.77988
MN1	0.618665	3.30505	45.8941	9.58896e-06	0.000170686	3.7678
CSRP2	0.396927	5.17403	45.8627	9.62452e-06	0.000171104	3.76674
NCF2	0.507726	3.59535	45.6493	9.87019e-06	0.000174813	3.75743
CHPT1	0.357986	5.03183	45.6598	9.85796e-06	0.000174813	3.75743
RALA	0.271287	7.28939	45.6215	9.90274e-06	0.000175171	3.75654
NDUFB4	0.256175	6.28892	45.525	1.00166e-05	0.000176215	3.75396
CASP14	0.9796	1.10949	67.9033	1.01981e-05	0.000178391	3.74863
SGTB	0.524577	4.34651	45.3064	1.02801e-05	0.000178505	3.74835
SYNE3	1.41515	5.01296	45.2649	1.03311e-05	0.00017895	3.74727
RTN4RL1	0.459174	2.98934	45.2007	1.04104e-05	0.000179229	3.74659
MDH2	0.276553	7.64657	45.2093	1.03998e-05	0.000179229	3.74659
TPGS2	0.332883	6.93697	45.1442	1.04809e-05	0.000180004	3.74472
PRTFDC1	0.497445	4.01444	44.97	1.07014e-05	0.000182905	3.73777
FNBP1L	0.296367	5.17248	44.9179	1.07685e-05	0.000183387	3.73663
SDHA	0.262427	7.17214	44.9248	1.07595e-05	0.000183387	3.73663
PRXL2C	0.334573	5.08895	44.8916	1.08025e-05	0.000183746	3.73578
PNMA1	0.345985	5.20442	44.6982	1.10562e-05	0.00018694	3.7283
PCDH7	0.484799	4.96799	44.661	1.11058e-05	0.000187555	3.72687
RAB7B	0.71597	3.49375	44.3723	1.14996e-05	0.000193284	3.71381
PSMA1	0.334507	7.42549	44.3425	1.15413e-05	0.000193754	3.71275
HSH2D	0.542217	1.89086	44.2562	1.16625e-05	0.000195096	3.70975
CD276	0.307226	7.36857	44.235	1.16925e-05	0.000195146	3.70964
DDAH1	0.644042	6.46875	44.9604	1.17133e-05	0.000195254	3.7094
TACC2	0.328274	5.29051	44.2099	1.17282e-05	0.000195273	3.70936
RNF24	0.433658	5.83611	44.1187	1.18588e-05	0.000196616	3.70638
PRPF8	0.296758	8.50941	44.1148	1.18644e-05	0.000196616	3.70638
SUCLA2	0.520369	6.19134	44.0306	1.19866e-05	0.00019809	3.70314
HSP90B1	0.354102	10.6401	43.9734	1.20704e-05	0.000198867	3.70144
PTTG1	0.520349	6.25315	43.8881	1.21966e-05	0.000199872	3.69925
TMEM65	0.360739	4.58893	43.8561	1.22443e-05	0.000199872	3.69925
SCARB1	0.309392	5.60144	43.8719	1.22206e-05	0.000199872	3.69925
HMGN5	0.593454	3.83938	43.7676	1.23774e-05	0.000201448	3.69584
MTIF2	0.309822	5.36595	43.7636	1.23834e-05	0.000201448	3.69584
LMAN2	0.261512	7.67677	43.6632	1.25367e-05	0.000203473	3.69149
PIP4P2	0.473056	4.00633	43.5912	1.26478e-05	0.000204808	3.68865
AC010463.1	0.265348	5.58164	43.4657	1.28442e-05	0.00020775	3.68246
SULF1	0.499792	9.90856	43.2906	1.31241e-05	0.000211073	3.67557
PRSS3	0.593265	2.0797	43.2793	1.31424e-05	0.000211128	3.67545
BST2	1.07647	5.91698	45.7015	1.32819e-05	0.000212166	3.67332
TUBG1	0.440237	6.0652	43.1952	1.32796e-05	0.000212166	3.67332
ALDH3A2	0.395451	7.59982	43.1722	1.33174e-05	0.000212432	3.67278
RTN4R	0.740345	1.6555	43.0332	1.35485e-05	0.00021473	3.66811
PCBD1	0.35562	4.81257	43.0345	1.35462e-05	0.00021473	3.66811
TXNRD1	0.483107	8.79657	42.9235	1.3734e-05	0.000216292	3.66496
AHNAK2	0.411665	7.09975	42.9208	1.37387e-05	0.000216292	3.66496
HNRNPL	0.353378	7.20506	42.943	1.37009e-05	0.000216292	3.66496
ATP5MC3	0.309887	7.65498	42.954	1.36822e-05	0.000216292	3.66496
PARK7	0.303202	7.34189	42.857	1.3848e-05	0.00021753	3.66248
NID1	0.405501	8.21206	42.8252	1.39029e-05	0.000217909	3.66172
CMAS	0.309188	5.72546	42.8311	1.38926e-05	0.000217909	3.66172
PLEKHH1	0.636614	2.1018	42.7291	1.40703e-05	0.000219804	3.65797
SYNE1	0.650776	5.51121	42.7149	1.40951e-05	0.000219948	3.65768
TYRO3	0.363036	4.73441	42.5884	1.43193e-05	0.000222224	3.65321
PTPN1	0.267228	6.30561	42.541	1.44043e-05	0.000223299	3.65111
ORC3	0.349877	5.56065	42.5039	1.44714e-05	0.000224093	3.64957
BDKRB2	0.42276	7.24856	42.4914	1.4494e-05	0.000224199	3.64937
NDUFB2	0.470853	5.47659	42.3954	1.46693e-05	0.000226169	3.64557
ITGB1BP1	0.377477	5.79021	42.4085	1.46453e-05	0.000226169	3.64557
DSE	0.3155	6.84345	42.3967	1.46669e-05	0.000226169	3.64557
MANCR	0.866721	1.2377	42.3619	1.47312e-05	0.000226877	3.64421
NDUFB9	0.348945	6.07705	42.2852	1.48737e-05	0.000228574	3.64097
MTSS1	1.67306	1.48942	42.2417	1.49552e-05	0.000229577	3.63907
ANXA2	0.376107	10.5853	42.2241	1.49883e-05	0.000229629	3.63897
PLPP4	1.90561	1.64277	42.1956	1.50422e-05	0.000230137	3.63801
NDUFA12	0.282479	5.64611	42.179	1.50735e-05	0.000230147	3.63799
BLOC1S6	0.303875	6.10557	42.1616	1.51066e-05	0.000230404	3.63751
CDK2	0.308518	5.68962	42.1405	1.51468e-05	0.00023052	3.63729
ME1	0.397412	6.38713	42.0142	1.539e-05	0.000233469	3.63177
MANF	0.316948	5.60404	41.9343	1.5546e-05	0.000235584	3.62785
ACSS2	0.651806	5.65787	42.5244	1.57185e-05	0.000237689	3.62399
AP000721.1	0.361355	4.9474	41.8239	1.57648e-05	0.000238136	3.62317
HSD17B10	0.54959	5.3579	41.7972	1.58181e-05	0.000238432	3.62264
CCDC50	0.282413	6.90623	41.77	1.58727e-05	0.00023878	3.622
CARM1	0.260506	6.75505	41.769	1.58748e-05	0.00023878	3.622
TRIB3	0.548064	5.99989	41.5624	1.63331e-05	0.000244893	3.61102
HYOU1	0.458022	7.01423	41.5564	1.63095e-05	0.000244893	3.61102
NDUFS1	0.37486	6.9984	41.55	1.63228e-05	0.000244893	3.61102
LYST	0.403637	5.9265	41.5008	1.64254e-05	0.000245239	3.61041
ZFP64	0.266202	5.32809	41.5084	1.64094e-05	0.000245239	3.61041
CPA4	1.86797	2.22763	41.988	1.67997e-05	0.000249513	3.60291
MRPL40	0.304214	5.18097	41.2408	1.69801e-05	0.000251928	3.59872
SLC25A22	0.285814	5.073	41.0746	1.73458e-05	0.000255746	3.59219
SLC25A12	0.3406	5.16416	40.965	1.7592e-05	0.000258302	3.58787
ASB9	0.694708	2.29188	40.7301	1.81333e-05	0.000264877	3.57696
ADIRF-AS1	0.629229	2.97484	40.5477	1.85667e-05	0.000269757	3.56903
DCPS	0.458903	3.88338	40.5257	1.86197e-05	0.000269757	3.56903
MRPS24	0.38532	6.71708	40.534	1.85997e-05	0.000269757	3.56903
HACL1	0.37181	3.82147	40.5269	1.86169e-05	0.000269757	3.56903
PARP2	0.355708	5.02168	40.5308	1.86075e-05	0.000269757	3.56903
GADD45GIP1	0.318262	5.79631	40.4242	1.88668e-05	0.000273059	3.56374
HLA-DOB	0.863651	0.157226	40.276	1.92344e-05	0.000277155	3.55728
SNRPE	0.273139	5.18473	40.2629	1.92672e-05	0.000277155	3.55728
ABCG2	0.610733	4.59694	40.2014	1.94644e-05	0.000279141	3.55418
SRPX	0.904048	4.30944	40.093	1.96998e-05	0.000281673	3.55025
FAM72B	0.661671	2.06893	40.0927	1.97006e-05	0.000281673	3.55025
ROMO1	0.307898	5.29572	40.0155	1.99006e-05	0.000283959	3.54674
ITGA4	0.537141	6.43148	39.943	2.0134e-05	0.000286137	3.54343
ABHD10	0.331598	5.29075	39.9155	2.01635e-05	0.00028627	3.54322
PHF19	0.420902	5.46026	39.7124	2.07095e-05	0.000292226	3.53428
MRPL39	0.331072	4.4899	39.7058	2.07274e-05	0.000292226	3.53428
AKR1C2	1.26183	7.12313	47.3353	2.08804e-05	0.000293506	3.53238
FTL	0.54425	11.3579	39.6268	2.09445e-05	0.000294115	3.53148
FTH1P8	0.703847	4.58679	40.217	2.10258e-05	0.000294966	3.53023
AP000311.1	0.238349	6.78238	39.5799	2.10748e-05	0.000295068	3.53008
FAM72A	0.613565	2.2742	39.5104	2.12692e-05	0.000297083	3.52712
MRPS15	0.321858	5.97064	39.4753	2.13683e-05	0.000298	3.52578
NLN	0.382669	5.93681	39.368	2.16744e-05	0.000300609	3.522
DLAT	0.365946	5.99825	39.3651	2.16827e-05	0.000300609	3.522
RAP1GAP	0.640823	3.26608	39.3369	2.17639e-05	0.000301145	3.52122
KDM1A	0.441023	9.11472	39.2967	2.18804e-05	0.000302462	3.51933
MSN	0.296191	9.16836	39.1862	2.22043e-05	0.00030545	3.51506
CDKN3	0.53809	4.86587	39.1213	2.23973e-05	0.00030744	3.51224
SLC7A1	0.327864	7.91848	39.1038	2.24495e-05	0.000307628	3.51197
COA6	0.505594	4.88956	39.0858	2.25036e-05	0.000308071	3.51135
SPC24	0.477661	3.58358	39.0372	2.26502e-05	0.000309778	3.50895
XKR8	0.528188	3.41198	39.0009	2.27601e-05	0.000310681	3.50768
TAF5	0.364302	3.53881	38.9753	2.28383e-05	0.000311449	3.50661
GFPT2	2.43653	3.41192	38.9262	2.29886e-05	0.000312456	3.50521
PDIA5	0.473097	5.8303	38.9158	2.30207e-05	0.000312456	3.50521
ATP5PF	0.343779	6.48134	38.9088	2.30421e-05	0.000312456	3.50521
AKNA	0.367668	4.90917	38.8121	2.33428e-05	0.000315294	3.50128
MED24	0.259092	5.87099	38.813	2.33398e-05	0.000315294	3.50128
LAMTOR5	0.283888	5.8391	38.7765	2.34544e-05	0.000316501	3.49962
CYP27B1	0.788403	3.62973	39.3369	2.35729e-05	0.000317193	3.49868
NDUFB6	0.366354	5.48283	38.7412	2.35658e-05	0.000317193	3.49868
MX1	0.80678	8.24969	39.2589	2.38155e-05	0.00031985	3.49505
OPA1	0.345255	6.77349	38.4656	2.44569e-05	0.000326299	3.48638
DHTKD1	0.323882	5.9881	38.3956	2.46894e-05	0.000329092	3.48268
SNRPF	0.436151	5.65539	38.2614	2.51422e-05	0.00033387	3.47642
AC013652.1	2.37711	1.39417	38.2517	2.51752e-05	0.000333996	3.47626
CEP250	0.292471	5.64618	38.2185	2.52889e-05	0.00033519	3.47471
ADAMTS15	0.874807	3.52281	38.1944	2.53715e-05	0.000335971	3.4737
CDH13	0.258945	7.16248	38.0885	2.57393e-05	0.000340067	3.46844
BABAM1	0.254508	6.05391	38.0823	2.57613e-05	0.000340067	3.46844
MFN2	0.243995	7.35728	38.0778	2.57769e-05	0.000340067	3.46844
BBIP1	0.493214	4.01524	38.0701	2.5804e-05	0.000340109	3.46838
B4GALNT1	0.871352	3.01763	38.0606	2.58375e-05	0.000340234	3.46822
MRPL37	0.244403	6.30966	38.0354	2.59262e-05	0.000341084	3.46714
CKAP5	0.406112	7.67723	37.9984	2.60572e-05	0.00034249	3.46535
OGDH	0.239076	7.22853	37.9764	2.61355e-05	0.000343201	3.46445
CDK12	0.447794	6.6975	37.8229	2.6689e-05	0.000349821	3.45615
ARHGEF3	0.297799	4.38211	37.7268	2.70424e-05	0.000353146	3.45205
NUF2	0.5657	5.21784	37.7459	2.71793e-05	0.000354281	3.45065
UAP1L1	0.498446	5.20977	37.5835	2.75794e-05	0.000357002	3.44733
SLC15A3	0.827959	4.89829	37.5623	2.76599e-05	0.000357259	3.44702
GLS	0.554713	7.30224	38.1118	2.77318e-05	0.000357861	3.44629
TMEM14A	0.507793	4.5657	37.4598	2.80528e-05	0.000360689	3.44287
CCDC51	0.333907	4.17427	37.363	2.843e-05	0.000364547	3.43825
CSPG4	1.56147	6.8914	37.349	2.84848e-05	0.000364919	3.4378
TMEM160	0.448751	3.51604	37.2817	2.87512e-05	0.000367667	3.43455
UBASH3B	0.357371	5.58139	37.1314	2.93555e-05	0.000374046	3.42708
URGCP-MRPS24	0.365237	6.7697	37.0931	2.95121e-05	0.000375394	3.42551
PAG1	1.28864	3.84729	37.0806	2.95631e-05	0.000375677	3.42519
SNRNP70	0.355324	6.71329	36.9884	2.99445e-05	0.000379842	3.4204
CHN1	0.918394	6.63036	37.4091	3.04948e-05	0.000385099	3.41443
UGDH	0.372382	6.19028	36.8678	3.04514e-05	0.000385099	3.41443
TMEM106C	0.302179	6.36933	36.8612	3.04793e-05	0.000385099	3.41443
PSMB7	0.279523	7.55703	36.7883	3.07912e-05	0.000388384	3.41074
ADCY1	0.883389	1.90026	36.6823	3.12508e-05	0.000393244	3.40534
PANX2	0.612501	3.32631	36.6473	3.14041e-05	0.000394473	3.40398
PRELID1	0.297242	6.55381	36.6255	3.15004e-05	0.000395331	3.40304
EML5	1.0236	1.63657	36.5793	3.17051e-05	0.000397197	3.40099
PIGX	0.259336	4.91032	36.561	3.17863e-05	0.000397862	3.40027
UBL5	0.278375	6.41589	36.5134	3.19993e-05	0.000399822	3.39813
SLC1A4	0.44324	5.31375	36.4958	3.20786e-05	0.000400294	3.39762
PABPC4L	0.75263	2.44555	36.4791	3.21539e-05	0.000400694	3.39719
ABCB8	0.358546	4.56694	36.4103	3.24665e-05	0.000403961	3.39366
USP18	0.795436	3.7159	36.3691	3.26558e-05	0.000405877	3.39161
HSPA4L	0.77652	4.06269	36.8703	3.28287e-05	0.0004066	3.39083
PBK	0.727329	5.63856	36.8893	3.27432e-05	0.0004066	3.39083
MRPL38	0.262025	5.46379	36.3333	3.28207e-05	0.0004066	3.39083
GANAB	0.245448	9.50394	36.3423	3.2779e-05	0.0004066	3.39083
SCARB2	0.263895	8.41807	36.3202	3.28813e-05	0.000406896	3.39052
CDC20	0.599397	6.55269	36.7762	3.32572e-05	0.000410829	3.38634
ACLY	0.330478	8.54657	36.1311	3.37716e-05	0.000415734	3.38118
AURKA	0.713583	6.0596	36.4887	3.46063e-05	0.000423212	3.37344
HACD2	0.393848	6.78128	35.9641	3.45807e-05	0.000423212	3.37344
SEM1	0.271642	6.3892	35.9504	3.46479e-05	0.000423212	3.37344
VARS	0.449166	5.94564	35.8661	3.5066e-05	0.000426641	3.36994
SKP1	0.279457	7.83575	35.8346	3.52236e-05	0.000427435	3.36913
ATP1A1	0.276324	9.48224	35.7501	3.56501e-05	0.000431364	3.36516
IMPA2	0.500464	4.71827	35.7207	3.58002e-05	0.000432137	3.36438
AC002996.1	0.32527	4.24291	35.7188	3.58098e-05	0.000432137	3.36438
AP2B1	0.301322	8.93379	35.6855	3.59803e-05	0.000433507	3.363
IFI44L	0.562055	6.38117	36.136	3.63476e-05	0.000436819	3.3597
ERAL1	0.294959	5.586	35.5559	3.66536e-05	0.000440122	3.35643
ITGB7	0.745175	1.02436	35.5085	3.69038e-05	0.000442751	3.35384
ZNF670-ZNF695	0.634941	1.47815	35.4719	3.70977e-05	0.000443653	3.35296
MRPL51	0.316803	6.57497	35.4824	3.70419e-05	0.000443653	3.35296
TOMM34	0.240809	6.19925	35.4549	3.71883e-05	0.000443909	3.35271
GDPD3	0.995387	0.672513	35.3978	3.74944e-05	0.000447187	3.34951
MBNL2	0.395558	6.43568	35.3163	3.79368e-05	0.000451702	3.34515
LSM4	0.2632	6.57686	35.303	3.80095e-05	0.000452078	3.34479
TUFM	0.23581	7.8838	35.2489	3.83071e-05	0.000454203	3.34275
GJA1	0.362449	8.52025	35.1765	3.87092e-05	0.000458587	3.33858
KRT8	0.270229	8.61835	35.109	3.90884e-05	0.000462693	3.33471
PRDX1	0.340855	9.35678	35.1025	3.91251e-05	0.000462741	3.33466
TRIQK	0.424991	4.88683	35.0284	3.95472e-05	0.000467171	3.33052
NME1-NME2	0.281418	8.95136	35.0251	3.95656e-05	0.000467171	3.33052
ABHD4	0.366484	5.78235	34.9575	3.99552e-05	0.000470594	3.32735
CCNB2	0.539858	5.7839	35.3748	4.04611e-05	0.000474974	3.32333
THOC5	0.263034	5.1306	34.7837	4.09772e-05	0.000479443	3.31926
GTF2H5	0.2821	4.72706	34.7764	4.10207e-05	0.000479556	3.31916
GYS1	0.273106	6.10311	34.7616	4.11096e-05	0.000479804	3.31894
FECH	0.515594	5.24714	34.7443	4.12131e-05	0.000480053	3.31871
ATP5ME	0.304813	5.78108	34.7497	4.11807e-05	0.000480053	3.31871
KIF22	0.381994	5.74987	34.6855	4.15677e-05	0.000483161	3.31591
PSMD8	0.263431	6.85419	34.6442	4.18191e-05	0.000484889	3.31436
AC005832.4	0.326609	5.6119	34.6123	4.20144e-05	0.000486358	3.31304
PHLPP2	0.56577	4.26258	34.5972	4.21077e-05	0.000486982	3.31249
ATP5PO	0.236497	7.42722	34.5505	4.2396e-05	0.000489176	3.31053
ARHGAP29	0.338653	7.34006	34.5302	4.25224e-05	0.000490236	3.30959
HIF1A	0.409164	8.6428	34.5179	4.25987e-05	0.000490716	3.30917
AC018523.2	0.303572	7.43442	34.4352	4.31178e-05	0.000495488	3.30497
IL20RB	0.377331	6.56784	34.3709	4.35268e-05	0.000498974	3.30192
ALDH3A1	0.61115	5.2931	34.8534	4.35873e-05	0.000499241	3.30169
LRRC49	0.585351	3.60424	34.2972	4.40011e-05	0.000502379	3.29897
PHLDA1	0.532665	7.97086	34.78	4.40496e-05	0.000502527	3.29884
ITGA6	0.535581	8.55069	34.555	4.47271e-05	0.000509026	3.29326
AC100801.1	0.643336	1.60022	47.8255	4.51554e-05	0.000513077	3.28982
OAZ2	0.231019	6.48285	34.1091	4.52378e-05	0.000513601	3.28937
CTSV	0.29289	5.02372	34.0291	4.57765e-05	0.000519302	3.28458
TOM1L2	0.277615	6.34805	33.9234	4.64985e-05	0.00052707	3.27813
ST3GAL4	0.440744	5.17437	33.8436	4.70528e-05	0.000532927	3.27333
ELOVL1	0.233515	6.78437	33.8043	4.73279e-05	0.000534505	3.27205
AMIGO2	0.360855	6.47008	33.7892	4.74345e-05	0.000535111	3.27156
IGF2R	0.284005	8.28287	33.7222	4.79099e-05	0.000539615	3.26792
KDELC1	0.352099	4.50063	33.6713	4.82746e-05	0.00054236	3.26571
TOMM70	0.247509	7.22002	33.5762	4.89644e-05	0.000548007	3.26121
DPP9	0.333924	5.95401	33.5566	4.91083e-05	0.00054875	3.26063
YIF1B	0.286389	5.31746	33.5505	4.9153e-05	0.000548818	3.26057
DMXL2	0.460948	5.4292	33.5211	4.93695e-05	0.000550367	3.25935
CPT2	0.294481	5.15726	33.4759	4.97049e-05	0.000552801	3.25743
LAMP1	0.281483	9.2573	33.4444	4.99403e-05	0.000554984	3.25572
DMTN	0.489858	2.73712	33.3997	5.02755e-05	0.000558271	3.25315
AL662797.1	0.93067	0.89625	33.2902	5.11093e-05	0.000564644	3.24823
CRYZ	0.385063	5.40983	33.2687	5.12745e-05	0.000565376	3.24766
CKAP4	0.30597	9.256	33.1939	5.18555e-05	0.000571338	3.24311
RNF14	0.299425	5.40251	33.1163	5.24662e-05	0.000576993	3.23883
SKIV2L	0.245387	5.43569	33.091	5.26663e-05	0.000578472	3.23772
AC000120.2	0.608647	1.53023	33.0726	5.28134e-05	0.000578742	3.23751
CHEK1	0.378603	5.3826	33.081	5.27466e-05	0.000578742	3.23751
PPP2R2B	0.536786	3.65295	32.9064	5.41588e-05	0.000590289	3.22894
CLCN4	0.708619	1.09744	32.8877	5.43123e-05	0.000591045	3.22838
HUWE1	0.345086	8.39414	32.8802	5.43742e-05	0.000591045	3.22838
RECQL	0.333429	6.2335	32.8777	5.4395e-05	0.000591045	3.22838
DCXR	0.357746	4.18734	32.8702	5.44571e-05	0.000591266	3.22822
LMO7	0.355957	7.7158	32.8236	5.48436e-05	0.000593695	3.22644
AKR1C3	0.755566	5.90162	33.2723	5.49062e-05	0.000593868	3.22631
DUSP14	0.335641	5.74783	32.8046	5.50022e-05	0.000593998	3.22621
RFC2	0.317144	5.09283	32.6943	5.59324e-05	0.000603584	3.21926
STK17B	0.524005	4.88242	32.6368	5.64252e-05	0.000608439	3.21578
NDUFA1	0.252571	6.71926	32.622	5.65525e-05	0.000609348	3.21513
DTD1	0.345062	5.112	32.5369	5.72922e-05	0.000616203	3.21028
EIF3I	0.248834	7.62278	32.5362	5.7299e-05	0.000616203	3.21028
INPP4A	0.336329	4.99886	32.5082	5.75448e-05	0.00061816	3.2089
TRAF3IP2	0.459372	5.68592	32.4685	5.78953e-05	0.000620654	3.20715
FH	0.332116	6.89821	32.4199	5.83276e-05	0.000624202	3.20467
KIFAP3	0.259147	5.50749	32.344	5.9011e-05	0.000630563	3.20027
TUBB	0.436262	10.1631	32.3147	5.92768e-05	0.00063245	3.19897
ZFYVE26	0.264269	5.38818	32.2764	5.9627e-05	0.000634752	3.1974
CXCL1	0.534759	7.29307	32.2392	5.9969e-05	0.000635528	3.19687
PVR	0.320608	5.19352	32.2573	5.98026e-05	0.000635528	3.19687
NDUFS8	0.311259	5.70109	32.2509	5.98616e-05	0.000635528	3.19687
PTGR1	0.277037	6.80673	32.2399	5.99628e-05	0.000635528	3.19687
OSGIN1	0.76511	3.21694	32.1275	6.11186e-05	0.000644818	3.19056
AFAP1L2	0.271976	5.78664	32.1196	6.1085e-05	0.000644818	3.19056
RAET1L	0.951956	1.01649	44.3641	6.15233e-05	0.000648604	3.18802
KRT3	0.967353	0.715454	32.0536	6.17111e-05	0.000649617	3.18734
PLOD3	0.262373	7.50693	32.0374	6.18653e-05	0.000650757	3.18658
PSMD14	0.437504	6.68093	31.9841	6.23776e-05	0.000655659	3.18332
MAN2B2	0.246699	6.54433	31.9776	6.24405e-05	0.000655834	3.18321
RBM28	0.304388	4.87591	31.9598	6.26123e-05	0.000657151	3.18233
EIF5A2	0.345273	4.32138	31.9401	6.28044e-05	0.000657409	3.18216
PCYT2	0.345973	5.10409	31.8929	6.32653e-05	0.000661066	3.17976
MMS19	0.271093	6.18794	31.871	6.34809e-05	0.00066283	3.1786
TXNRD3	0.363955	3.683	31.8369	6.3818e-05	0.00066537	3.17694
UROD	0.272441	5.9609	31.7189	6.49991e-05	0.000676191	3.16993
PDHX	0.323057	5.30719	31.6585	6.56146e-05	0.000681594	3.16647
QDPR	0.337193	4.21705	31.5893	6.63262e-05	0.000687976	3.16243
POLH	0.564786	4.26615	31.5778	6.64455e-05	0.00068871	3.16196
RDH16	0.816717	0.80032	31.5552	6.66809e-05	0.00069014	3.16106
PLCD3	0.259979	6.57957	31.5165	6.70855e-05	0.000693314	3.15907
IL36RN	1.06986	0.759282	31.4787	6.74839e-05	0.000696923	3.15681
NDUFA8	0.251278	5.85586	31.4141	6.81699e-05	0.000702908	3.1531
CDK6	0.401137	6.843	31.3698	6.86453e-05	0.000706857	3.15067
HSPE1	0.480632	6.41396	31.728	6.87831e-05	0.000707762	3.15011
ATP5MPL	0.245921	6.05957	31.3297	6.9079e-05	0.000709776	3.14888
COQ3	0.436277	3.99194	31.3121	6.92702e-05	0.000711224	3.14799
TADA3	0.273033	6.41059	31.3071	6.93247e-05	0.000711268	3.14797
PGF	1.01433	1.84808	31.2789	6.96333e-05	0.000712993	3.14691
FIS1	0.265667	5.83962	31.2688	6.97444e-05	0.000712993	3.14691
NAV2	0.540718	4.71472	31.2621	6.98178e-05	0.000713229	3.14677
PSMD3	0.353116	7.64845	31.2381	7.00818e-05	0.000715379	3.14546
FGFR4	0.842086	0.726281	31.2013	7.04887e-05	0.000716981	3.14449
BOLA3	0.345973	3.81428	31.2028	7.04726e-05	0.000716981	3.14449
SNX10	0.79581	0.609118	42.8585	7.08323e-05	0.000718413	3.14363
DDX39B	0.243166	7.54108	31.1777	7.07515e-05	0.000718413	3.14363
TBCA	0.234833	6.23167	31.1709	7.08273e-05	0.000718413	3.14363
SLC25A5	0.217026	8.34501	31.1303	7.12831e-05	0.000721436	3.1418
ATP6V1G2-DDX39B	0.243463	7.54174	31.0937	7.16963e-05	0.0007251	3.1396
HPF1	0.336758	4.43896	31.0874	7.17675e-05	0.000725302	3.13948
NRAS	0.33688	6.48141	30.9583	7.32488e-05	0.000738167	3.13185
C8orf33	0.268696	5.23745	30.8839	7.41175e-05	0.000745331	3.12765
CLPB	0.48297	4.01928	30.8681	7.43034e-05	0.00074667	3.12687
FREM2	0.511771	2.59864	35.0284	7.50454e-05	0.000751462	3.12409
NDUFC1	0.368367	4.82419	30.6789	7.65757e-05	0.000762474	3.11777
HS6ST2	0.98221	0.854598	41.929	7.74287e-05	0.000769768	3.11364
STEAP2	0.530704	3.13583	30.606	7.74712e-05	0.000769768	3.11364
PRDX3	0.312132	7.55142	30.6003	7.75426e-05	0.000769938	3.11354
HERPUD1	0.331382	6.23978	30.5571	7.80789e-05	0.000773581	3.11149
CCDC58	0.311998	4.1193	30.5614	7.8026e-05	0.000773581	3.11149
INO80C	0.311549	3.88306	30.5489	7.81825e-05	0.000773581	3.11149
TBCD	0.263642	5.73833	30.5626	7.80102e-05	0.000773581	3.11149
YEATS2	0.316408	6.55942	30.4921	7.88958e-05	0.000779655	3.1081
MAMDC2	0.513946	4.23814	30.4163	7.98611e-05	0.000788538	3.10318
DDOST	0.22553	8.90867	30.4089	7.99557e-05	0.000788922	3.10297
NOMO1	0.265234	5.84302	30.4001	8.00688e-05	0.000789488	3.10265
ARMC1	0.39718	5.57428	30.3178	8.1134e-05	0.00079888	3.09752
SLC20A2	0.29266	5.97418	30.3119	8.12116e-05	0.000799088	3.09741
C5orf34	0.604459	3.05998	30.3061	8.1288e-05	0.000799285	3.0973
HINT3	0.270212	6.10799	30.2961	8.14185e-05	0.000800013	3.0969
LRP1	0.36526	9.78003	30.2535	8.19785e-05	0.000803844	3.09483
NME2	0.25796	8.77326	30.2347	8.22272e-05	0.00080528	3.09405
UQCRFS1	0.270679	6.53351	30.2137	8.25058e-05	0.000806323	3.09349
ABCC1	0.22861	6.84988	30.2087	8.25728e-05	0.000806323	3.09349
CALM3	0.218865	8.4301	30.2122	8.25259e-05	0.000806323	3.09349
SNRPB2	0.231476	5.97401	30.1815	8.29354e-05	0.000809305	3.09189
UBE2SP1	0.663789	0.586956	30.1656	8.31493e-05	0.000810834	3.09107
CD70	0.441131	4.7915	30.1229	8.3725e-05	0.000814207	3.08927
TRMT112	0.210067	6.23419	30.1092	8.39106e-05	0.000814583	3.08906
SARS2	0.34361	3.67159	30.085	8.42384e-05	0.000816766	3.0879
ACAP3	0.304393	5.09488	30.0772	8.43458e-05	0.000816766	3.0879
MINOS1	0.350496	5.63797	30.0584	8.4602e-05	0.000818243	3.08712
KIAA1549L	0.591224	4.26604	29.9807	8.56734e-05	0.000827476	3.08224
TBCE	0.269801	5.34379	29.9292	8.63923e-05	0.000832716	3.0795
C1QBP	0.341991	7.60075	29.8995	8.68098e-05	0.000836171	3.0777
CKAP2L	0.469298	5.74874	29.8949	8.70196e-05	0.000837054	3.07725
FOXM1	0.507608	6.68177	30.2569	8.72814e-05	0.000839003	3.07624
PINK1	0.303507	6.35038	29.8548	8.74436e-05	0.000839992	3.07572
SPSB1	0.304717	4.82726	29.7713	8.86392e-05	0.000849749	3.07071
HDGF	0.264355	8.93221	29.752	8.89186e-05	0.000851851	3.06964
ZNF114	0.803024	0.331421	29.727	8.9282e-05	0.000854755	3.06816
CCBE1	0.439506	5.22448	29.6913	8.98042e-05	0.000858015	3.06651
PYM1	0.281269	4.71346	29.6933	8.97752e-05	0.000858015	3.06651
SELENOI	0.428331	5.8597	29.6471	9.0455e-05	0.000862488	3.06425
GPR37	0.371677	2.81852	29.567	9.16479e-05	0.000870888	3.06004
AGTPBP1	0.324166	4.59655	29.5596	9.17592e-05	0.000870888	3.06004
SNCA	0.379726	3.78996	29.5434	9.20024e-05	0.000872545	3.05921
DARS2	0.429675	6.18271	29.5321	9.21724e-05	0.000873573	3.0587
COL4A3BP	0.322097	5.84841	29.472	9.30854e-05	0.000879435	3.0558
COPS8	0.253707	5.8404	29.471	9.31013e-05	0.000879435	3.0558
DLST	0.236951	6.93726	29.3976	9.42302e-05	0.000887523	3.05182
L1CAM	1.63682	6.01934	29.3711	9.46414e-05	0.00088983	3.05069
AC104109.3	0.275491	6.45568	29.3399	9.51289e-05	0.000893229	3.04904
RNASEH2A	0.314104	5.55058	29.2656	9.63003e-05	0.000903031	3.0443
TRMT1L	0.333976	5.39829	29.2298	9.68711e-05	0.000906583	3.04259
BIRC5	0.541566	5.74109	29.5926	9.70937e-05	0.00090687	3.04246
HSPD1	0.348742	8.66273	29.219	9.7044e-05	0.00090687	3.04246
PSMD7	0.279812	6.99899	29.1876	9.75485e-05	0.000909988	3.04096
RCC1L	0.259799	5.98187	29.1832	9.76203e-05	0.000909988	3.04096
MYBL2	0.474004	5.19282	29.1815	9.78061e-05	0.000910019	3.04095
LRRC59	0.349148	7.55145	29.1717	9.78064e-05	0.000910019	3.04095
COBLL1	0.242087	6.28052	29.171	9.78163e-05	0.000910019	3.04095
EIF5A	0.315939	8.6702	29.1543	9.80879e-05	0.000911947	3.04003
MDC1	0.320557	5.17535	29.0484	9.98222e-05	0.000925122	3.0338
B4GAT1	0.375447	4.99438	29.0222	0.000100258	0.000928468	3.03223
MMP16	0.792239	3.41492	28.9788	0.000100981	0.000934557	3.02939
HMGN1	0.23573	6.78554	28.9546	0.000101389	0.000937712	3.02793
TACO1	0.388758	4.34874	28.9434	0.000101578	0.000938851	3.0274
APLP1	0.911747	2.51484	28.9316	0.000101777	0.000940081	3.02683
MACF1	0.361891	7.8067	28.9188	0.000101994	0.000940831	3.02649
SPRYD7	0.359916	3.80994	28.7028	0.000105735	0.00097031	3.01309
TRIM36	0.540365	1.86064	28.6296	0.000107039	0.000981006	3.00833
FGD6	0.348697	5.56267	28.5661	0.000108184	0.00099022	3.00427
PSMD2	0.448942	8.23227	28.5307	0.000109002	0.000993338	3.0029
AC253536.7	0.258387	5.11321	28.5255	0.000108923	0.000993338	3.0029
DDT	0.258387	5.11321	28.5255	0.000108923	0.000993338	3.0029
AC005833.1	0.293883	6.09301	28.4912	0.000109553	0.000995677	3.00188
BUB1	0.654524	5.77894	28.7681	0.000111088	0.00100704	2.99695
AMZ2	0.277904	6.09654	28.3894	0.000111446	0.00100873	2.99623
SPIRE1	0.276476	5.4166	28.3872	0.000111487	0.00100873	2.99623
NCOA7	0.361458	7.559	28.3786	0.000111649	0.00100954	2.99588
PPP2R2C	0.869431	0.378919	28.3441	0.000112301	0.00101285	2.99446
CRIPT	0.316218	4.16756	28.3235	0.00011269	0.00101507	2.9935
UBAC2-AS1	0.645924	0.486077	28.3145	0.000112863	0.00101534	2.99339
CIAO2A	0.28521	5.60805	28.285	0.000113426	0.00101911	2.99178
RAF1	0.237411	6.54643	28.2578	0.000113948	0.00102315	2.99006
PHLDB2	0.345328	6.52934	28.2175	0.000114727	0.00102949	2.98738
SLC47A2	0.767518	0.895556	31.8321	0.000115116	0.00103144	2.98656
FIGN	0.735315	2.63345	28.1879	0.000115303	0.00103144	2.98656
PRADC1	0.550883	2.93261	28.199	0.000115087	0.00103144	2.98656
KIF2C	0.499578	6.09454	28.5351	0.000115453	0.00103144	2.98656
PITPNM2	0.289704	4.31605	28.1836	0.000115389	0.00103144	2.98656
SNRPC	0.274046	6.098	28.1841	0.000115379	0.00103144	2.98656
C19orf70	0.268845	5.09715	28.1727	0.000115601	0.00103211	2.98627
FSBP	0.529719	3.3126	28.1073	0.000116889	0.00104229	2.98201
LAMC2	0.391657	8.39783	28.1023	0.000116988	0.00104252	2.98192
STPG1	0.414566	3.51659	28.0651	0.00011773	0.00104847	2.97944
HSPBP1	0.344767	4.88544	28.0431	0.000118172	0.00105175	2.97809
MRPL23	0.281319	4.7241	28.0184	0.000118667	0.00105483	2.97682
CCDC88A	0.34586	6.07034	27.9996	0.000119047	0.00105688	2.97597
SH3RF2	0.387538	4.30217	27.9932	0.000119179	0.00105738	2.97577
SPAG7	0.246437	5.38078	27.9696	0.000119658	0.00106062	2.97444
ECE1	0.200043	8.11333	27.9542	0.000119971	0.00106242	2.9737
NFS1	0.270813	5.33197	27.9427	0.000120208	0.00106385	2.97312
COQ2	0.409722	4.07352	27.8961	0.000121166	0.00107099	2.97021
NAAA	0.302269	4.21497	27.8881	0.000121332	0.00107179	2.96989
MRPL21	0.247413	4.78246	27.8772	0.000121558	0.00107311	2.96935
STRIP2	0.285751	4.86744	27.8674	0.00012176	0.00107379	2.96908
PPP1R14BP3	0.507724	2.07716	27.8584	0.000121947	0.00107388	2.96904
NAXE	0.281615	5.95128	27.8613	0.000121888	0.00107388	2.96904
PIP4K2A	0.267495	5.54901	27.8271	0.000122601	0.0010783	2.96726
NNMT	1.57873	6.94164	27.9951	0.000123243	0.00108126	2.96607
LRFN4	0.328173	4.68742	27.8001	0.000123169	0.00108126	2.96607
TRAM2	0.333228	7.5608	27.7678	0.000123851	0.00108391	2.96501
COL17A1	0.33657	8.63132	27.7611	0.000123992	0.00108447	2.96478
PAICS	0.267554	7.3952	27.7552	0.000124119	0.00108491	2.96461
HDHD5	0.266958	5.31309	27.7411	0.000124419	0.00108552	2.96436
NDUFS4	0.219035	5.80699	27.7438	0.00012436	0.00108552	2.96436
ZNF695	0.544461	1.79273	27.7028	0.000125238	0.001092	2.96178
PBX2	0.231624	5.90529	27.6739	0.000125859	0.00109405	2.96096
MRPL18	0.24585	5.77096	27.6687	0.000125972	0.00109436	2.96084
ZCRB1	0.249822	5.69773	27.6646	0.00012606	0.00109445	2.96081
SNAPC1	0.291674	5.13628	27.6281	0.000126852	0.00110066	2.95835
FNIP2	0.457105	3.77624	27.6179	0.000127074	0.00110139	2.95806
HMGB2	0.434861	6.96868	27.6225	0.00012717	0.00110139	2.95806
SPINK5	0.552909	2.45378	36.9968	0.00012788	0.00110618	2.95617
WDR47	0.266526	5.46947	27.5697	0.000128131	0.00110701	2.95585
SSRP1	0.285884	7.4488	27.5341	0.000128919	0.00111178	2.95398
PAK4	0.216248	5.13274	27.509	0.000129477	0.00111574	2.95244
AL109827.1	0.241789	5.37279	27.484	0.000130036	0.00111801	2.95155
KATNB1	0.29079	4.57048	27.4596	0.000130584	0.00112085	2.95045
DCTN3	0.236666	5.30282	27.4588	0.000130604	0.00112085	2.95045
NDUFA9	0.291824	6.40325	27.4377	0.000131079	0.00112289	2.94966
THSD1	0.625027	3.18248	27.4141	0.000131613	0.00112678	2.94816
HACD1	0.485806	4.83422	27.3681	0.000132663	0.00113304	2.94576
PRDM4	0.215116	5.59712	27.3433	0.000133233	0.00113653	2.94442
FAM72D	0.644792	0.901958	27.291	0.000134445	0.00114411	2.94153
NFE2	0.796575	1.63266	27.2776	0.000134758	0.0011454	2.94104
UHRF1BP1L	0.370091	5.145	27.2806	0.000134688	0.0011454	2.94104
ABCC3	0.313559	5.65945	27.1732	0.00013722	0.00116354	2.93422
TPX2	0.451271	7.49313	27.3312	0.00013947	0.00117822	2.92878
SF3B6	0.206854	6.77766	27.0771	0.000139533	0.00117822	2.92878
NME1	0.516561	6.58091	27.4007	0.000139734	0.00117921	2.92841
RPAP1	0.265545	5.07881	27.0572	0.000140018	0.0011802	2.92804
LOXL2	0.463569	9.69852	27.0392	0.000140457	0.0011832	2.92694
LRPAP1	0.27995	6.93745	27.0236	0.00014084	0.00118571	2.92602
ARL5B	0.397354	5.89946	26.9638	0.000142318	0.00119674	2.922
TICRR	0.411413	4.4173	26.9205	0.000143397	0.00120367	2.91949
AMMECR1	0.350836	4.84925	26.8362	0.00014553	0.00121868	2.91411
KIAA1324	0.934063	0.76461	26.8273	0.000145757	0.00121987	2.91369
EMD	0.22129	5.90432	26.8192	0.000145963	0.00122087	2.91333
PLCD4	1.67564	1.09751	26.8019	0.000146406	0.00122241	2.91278
FAM162A	0.318973	6.10045	26.766	0.000147332	0.0012287	2.91056
LGALSL	0.455756	2.96311	26.7597	0.000147495	0.00122933	2.91033
PDIA6	0.235541	9.28278	26.7289	0.000148294	0.00123526	2.90824
STON2	0.438015	3.07664	29.9904	0.000149517	0.00124325	2.90544
LAMP3	0.605609	0.793626	26.628	0.000150949	0.00125223	2.90232
TMEM64	0.36249	5.02666	26.6016	0.000151655	0.00125587	2.90105
LONP1	0.358469	6.49879	26.5808	0.000152211	0.00125827	2.90023
GALNT5	0.374981	6.89756	26.5553	0.000152897	0.00126321	2.89853
CLTC	0.290605	9.15376	26.5472	0.000153116	0.00126428	2.89816
CALHM2	0.322659	5.3094	26.5389	0.000153341	0.0012654	2.89777
GOLGA2	0.257448	7.39669	26.531	0.000153555	0.00126642	2.89742
PELO	0.206205	5.53769	26.5074	0.000154197	0.00126951	2.89637
AL392086.3	0.663353	0.743568	26.4773	0.00015502	0.0012729	2.89521
TC2N	0.826865	0.546235	26.4367	0.000156138	0.00127827	2.89338
NCS1	0.26311	6.0555	26.4357	0.000156164	0.00127827	2.89338
PHGDH	0.376078	7.41365	26.4051	0.000157013	0.00128212	2.89207
HIRIP3	0.306381	3.97424	26.4025	0.000157086	0.00128212	2.89207
SPRR1B	1.33924	0.545792	35.6194	0.000158158	0.00128609	2.89073
KRT6A	0.541136	9.08965	26.6806	0.00015819	0.00128609	2.89073
PDE7A	0.415163	3.81766	26.3599	0.000158276	0.00128609	2.89073
HAX1	0.223077	6.25375	26.3348	0.000158983	0.00129017	2.88935
MLLT11	0.487365	5.10522	26.3321	0.000159291	0.00129192	2.88876
EGLN2	0.282103	5.54116	26.2694	0.000160841	0.00130287	2.8851
CAMK1	0.405582	3.50782	26.2453	0.000161531	0.00130602	2.88405
UQCC2	0.2707	4.97965	26.2143	0.000162423	0.00131133	2.88229
MIF	0.307565	7.8803	26.1869	0.000163218	0.00131549	2.88091
AC098864.1	0.85059	1.25711	26.1577	0.000164069	0.00132085	2.87915
HIVEP3	0.39307	3.14106	26.1123	0.000165404	0.00132857	2.87661
RPN2	0.226236	9.19631	26.1089	0.000165507	0.00132865	2.87659
MTHFD2	0.272299	6.86782	26.0543	0.000167127	0.00133938	2.8731
NPM1	0.254602	9.43393	26.0467	0.000167356	0.00134046	2.87275
SLC6A2	1.12896	0.790819	34.5377	0.000167654	0.00134132	2.87247
KIAA0895	0.288938	4.20123	26.0193	0.000168177	0.00134475	2.87136
RAD54B	0.490037	3.614	25.9857	0.000169192	0.0013521	2.86899
ANAPC11	0.226677	5.38988	25.9763	0.000169476	0.00135361	2.86851
COMMD7	0.274857	5.0256	25.9176	0.000171269	0.00136639	2.86443
FMNL2	0.30463	5.75769	25.8987	0.000171851	0.00136949	2.86344
CDC20P1	0.492604	2.2586	25.8901	0.000172118	0.00137085	2.86301
ATG4D	0.290723	4.42982	25.8868	0.000172221	0.0013709	2.863
ARHGAP21	0.322847	6.92915	25.86	0.00017305	0.00137673	2.86115
PPP1R3C	1.30217	4.74842	25.8953	0.000174827	0.00138774	2.85769
RRM1	0.322461	7.07508	25.7856	0.000175383	0.00139047	2.85684
SEPSECS	0.308684	3.60002	25.7722	0.000175808	0.00139241	2.85623
SNF8	0.2464	5.70839	25.7688	0.000175912	0.00139246	2.85622
CPSF1	0.262067	5.94992	25.7487	0.000176551	0.00139673	2.85489
AC008982.1	0.229275	6.33605	25.7384	0.000176879	0.00139855	2.85432
MRPS22	0.214076	5.86937	25.6989	0.000178147	0.00140778	2.85146
TGDS	0.316484	4.00016	25.693	0.000178334	0.00140848	2.85125
ANAPC15	0.346492	4.54428	25.6446	0.000179901	0.00141848	2.84818
ANKRD33B	0.606472	4.6295	25.9441	0.000180022	0.00141865	2.84812
TBC1D19	0.46899	3.27339	25.6326	0.00018029	0.00141997	2.84772
MBTPS2	0.313354	5.52867	25.6213	0.000180659	0.00142208	2.84707
CCT7	0.255466	7.99706	25.6021	0.000181289	0.00142546	2.84604
AP000350.4	0.30904	7.74853	25.5721	0.000182274	0.00143162	2.84417
GNL2	0.214952	5.91497	25.5388	0.000183378	0.00143824	2.84217
PHPT1	0.242321	5.65812	25.4605	0.000186004	0.00145688	2.83658
TMEM200A	0.72584	3.34402	25.4568	0.000186128	0.00145704	2.83653
VEPH1	1.49661	4.31671	25.348	0.000189848	0.00147962	2.82985
KALRN	0.599173	2.74465	25.3437	0.000189997	0.00147997	2.82975
EEF1A2	0.315928	4.66046	25.2951	0.000191686	0.00148985	2.82686
IBTK	0.297601	6.79859	25.2568	0.000193031	0.00149293	2.82596
NHP2	0.2214	5.5693	25.2246	0.000194172	0.00150013	2.82387
YARS2	0.302116	4.41108	25.1944	0.000195246	0.00150595	2.82219
ATPAF1	0.200597	5.70983	25.172	0.000196048	0.00151132	2.82064
COQ5	0.250067	5.34275	25.1617	0.000196416	0.00151251	2.8203
AL161431.1	0.835463	1.68327	25.1505	0.000196819	0.00151363	2.81998
PSMD13	0.30345	7.05101	25.1491	0.000196872	0.00151363	2.81998
AURKB	0.371385	5.60096	25.142	0.000197127	0.00151389	2.8199
UBR4	0.320199	7.81548	25.1419	0.00019713	0.00151389	2.8199
DNAJC19	0.341682	4.24636	25.1346	0.000197394	0.00151497	2.8196
PEX3	0.361773	4.88512	25.1291	0.000197595	0.001515	2.81959
NDUFV1	0.232735	6.62424	25.1187	0.000197973	0.00151708	2.81899
EREG	1.1655	6.5387	26.2594	0.000198108	0.00151729	2.81893
TIMP4	3.0305	0.278528	25.0677	0.000199832	0.00152802	2.81587
SLC25A3	0.234442	8.73125	25.0491	0.000200517	0.0015316	2.81485
UBE2M	0.262738	5.85679	25.0343	0.00020106	0.0015341	2.81415
FXR2	0.203982	5.90726	24.9899	0.000202707	0.00154168	2.81201
HMGA2	0.449427	5.67136	24.964	0.00020396	0.00155038	2.80956
HSP90AB1	0.251942	10.2268	24.9471	0.000204311	0.00155221	2.80905
ACYP1	0.364102	3.55428	24.9346	0.000204784	0.00155414	2.80851
BISPR	0.573178	1.67533	24.8811	0.000206814	0.00156507	2.80547
GAS2L3	0.72193	2.93956	25.0849	0.000207129	0.00156607	2.80519
ASPH	0.329343	9.36832	24.8132	0.000209422	0.00158172	2.80087
MDH1	0.204028	7.76299	24.81	0.000209543	0.00158179	2.80085
KNSTRN	0.45726	5.5421	25.0885	0.000209867	0.00158265	2.80062
NOC2L	0.255014	6.11968	24.7406	0.000212252	0.00159628	2.79689
CISD1	0.300537	5.31428	24.6925	0.000214152	0.00160693	2.794
HMBS	0.236353	4.87391	24.701	0.000213815	0.00160693	2.794
CCDC171	0.781297	0.920982	24.6527	0.000215738	0.00161501	2.79182
PRDX6	0.216518	8.87707	24.652	0.000215768	0.00161501	2.79182
SLC25A43	0.206549	5.55858	24.6216	0.000216988	0.00162328	2.78961
FGFRL1	0.445345	4.02405	24.6119	0.00021738	0.00162443	2.7893
MIB1	0.388933	6.64548	24.6093	0.000217484	0.00162443	2.7893
BRD8	0.233969	5.89051	24.6142	0.000217287	0.00162443	2.7893
MAPK6	0.266351	6.95034	24.5478	0.000219986	0.00163966	2.78525
SKA1	0.506093	4.02604	24.516	0.000221296	0.00164712	2.78327
NCAPD3	0.385457	5.94436	24.515	0.000221337	0.00164712	2.78327
SNRNP25	0.464885	4.02125	24.5094	0.000221565	0.00164736	2.78321
NEDD4	0.353628	6.98247	24.5086	0.000221601	0.00164736	2.78321
AFAP1L1	0.53161	3.36357	24.4801	0.000222778	0.00165351	2.78159
GLO1	0.20392	7.51031	24.4545	0.000223848	0.00165797	2.78042
MAN1B1	0.216981	7.18124	24.4442	0.000224277	0.00165942	2.78004
STBD1	0.456521	3.46911	24.4124	0.000225614	0.00166583	2.77837
GFOD1	0.326663	3.37072	24.4159	0.000225467	0.00166583	2.77837
C3orf67	0.4974	1.86879	24.362	0.000227747	0.00167805	2.7752
ISCU	0.245495	6.45491	24.3535	0.00022811	0.00167901	2.77495
SAC3D1	0.335946	3.59287	24.3464	0.000228415	0.00168038	2.77459
MRPL12	0.257906	5.81831	24.3317	0.000229042	0.00168238	2.77408
PEG10	0.7169	4.66503	24.5693	0.000230741	0.00169134	2.77177
ARHGAP19	0.320733	5.07069	24.2807	0.000231244	0.00169416	2.77105
PLD6	0.663026	1.69751	24.2536	0.000232422	0.00170102	2.76929
CCNA2	0.61449	6.04958	24.5073	0.000233389	0.00170634	2.76793
PFKM	0.235918	6.78653	24.2238	0.000233725	0.00170792	2.76753
UGT8	0.320914	4.34109	26.9866	0.00023524	0.00171721	2.76518
FAM83G	0.349332	5.55203	24.1791	0.000235697	0.00171967	2.76456
GPD1L	0.290356	4.24996	24.167	0.000236235	0.00172191	2.76399
CRYZL2P	0.545622	2.71308	24.1563	0.00023671	0.00172351	2.76359
SMARCA4	0.195737	6.83608	24.157	0.00023668	0.00172351	2.76359
GARS	0.320667	8.23839	24.1451	0.000237209	0.00172625	2.7629
PKP1	0.315144	8.67115	24.1087	0.000238842	0.00173433	2.76087
PAAF1	0.31757	4.27264	24.0417	0.000241878	0.00175124	2.75665
TIPRL	0.220241	6.76639	24.0225	0.000242757	0.00175581	2.75552
AFG3L2	0.215853	6.02107	24.0196	0.000242891	0.00175588	2.75551
TMEM56	0.519764	3.16906	24.0148	0.000243112	0.00175658	2.75533
TGFBR3	1.04707	5.17141	24.2708	0.000243819	0.00176016	2.75445
TXNDC5	0.312868	8.49538	23.9905	0.000244229	0.00176016	2.75445
CARD10	0.261559	5.08356	23.9436	0.000246404	0.00177414	2.75101
NUDCD2	0.254958	4.96945	23.9368	0.000246722	0.00177542	2.7507
LDHB	0.29035	8.79526	23.931	0.000246992	0.00177646	2.75044
TPRG1	0.959276	2.16921	24.1931	0.000247364	0.00177689	2.75034
TRAPPC1	0.220842	6.42619	23.9253	0.000247259	0.00177689	2.75034
NMRAL2P	0.46563	3.45769	23.9183	0.000247587	0.00177713	2.75028
BLOC1S5-TXNDC5	0.307852	8.49553	23.9006	0.00024842	0.00178113	2.74931
PTGES3	0.220764	8.42156	23.8985	0.000248521	0.00178113	2.74931
DDX49	0.288962	4.98879	23.8433	0.000251133	0.00179803	2.7452
NMNAT2	0.722535	2.29183	23.8224	0.000252131	0.00180335	2.74392
INTS6	0.305149	5.50001	23.7686	0.000254725	0.00181915	2.74013
NQO2	0.264366	4.39181	23.7487	0.000255693	0.00182423	2.73892
LINC00707	0.626071	1.48274	23.7408	0.000256073	0.0018251	2.73871
MRPL28	0.237438	6.0905	23.7419	0.00025602	0.0018251	2.73871
ARSB	0.679027	4.61466	23.6897	0.00025892	0.00184354	2.73435
SEMA3C	0.630624	7.23869	23.8448	0.000263988	0.00187397	2.72724
COX15	0.204737	5.68654	23.5242	0.000266887	0.00189171	2.72315
AC011455.2	0.30121	3.94539	23.4664	0.000269858	0.00191013	2.71894
DDX54	0.200286	5.83928	23.4658	0.000269891	0.00191013	2.71894
RAD51AP1	0.499608	4.70107	23.6838	0.000272104	0.00192291	2.71604
AC010197.2	0.289082	8.35085	23.4102	0.000272785	0.00192677	2.71517
DYNLT3	0.282999	4.99821	23.3803	0.000274357	0.00193497	2.71333
RAB4B-EGLN2	0.257525	5.7945	23.3185	0.000277641	0.00195327	2.70924
OXCT1	0.363929	5.01323	23.3023	0.00027851	0.00195842	2.70809
GRHPR	0.203529	6.27482	23.2524	0.000281204	0.00197638	2.70413
YARS	0.256635	7.02522	23.2441	0.000281655	0.00197856	2.70365
PAPPA	0.889261	6.38641	23.4891	0.000282308	0.00198142	2.70302
MRPS7	0.297426	5.73768	23.2263	0.000282621	0.00198142	2.70302
PRPS1	0.249985	5.61006	23.1753	0.000285421	0.00199655	2.69972
SHKBP1	0.196823	5.79306	23.1672	0.000285869	0.00199826	2.69935
ARHGAP25	0.581576	1.11193	23.1031	0.000289442	0.00202025	2.6946
AP2M1	0.20083	8.89512	23.0878	0.000290302	0.00202326	2.69395
MAD2L2	0.27474	4.60555	23.0666	0.000291497	0.00202959	2.69259
CCNB1	0.551236	6.93932	23.3169	0.000291696	0.00202998	2.69251
SEC61B	0.224421	6.50138	23.0436	0.000292799	0.00203566	2.6913
S100A2	0.275366	8.08876	23.0384	0.000293095	0.00203572	2.69128
TTBK2	0.399501	5.2019	23.0121	0.000294596	0.00204514	2.68928
NR1H3	0.327446	3.81978	22.9941	0.000295627	0.00205029	2.68818
PFDN1	0.213484	5.68221	22.9866	0.000296059	0.00205128	2.68798
HNRNPA2B1	0.379122	9.94029	22.9745	0.000296756	0.00205409	2.68738
NEU3	0.353891	3.69389	22.9749	0.000296734	0.00205409	2.68738
HIP1	0.312563	5.48532	22.944	0.000298524	0.00206431	2.68522
FLOT2	0.199333	7.08555	22.9316	0.000299249	0.00206631	2.68481
GNPAT	0.220767	6.03223	22.9001	0.000301091	0.0020774	2.68248
YOD1	0.42253	4.97013	22.8736	0.000302651	0.00208471	2.68095
INCENP	0.393388	5.32333	22.8344	0.000304976	0.00209869	2.67805
ARL2-SNX15	0.218452	5.56274	22.8145	0.000306164	0.00210504	2.67674
AP3S1	0.207009	6.54299	22.8139	0.000306195	0.00210504	2.67674
RRAS2	0.317766	6.0503	22.7906	0.000307595	0.00211364	2.67497
CPS1	0.393503	4.07692	22.7753	0.00030852	0.00211889	2.67389
COX17	0.313631	3.89684	22.7612	0.000309367	0.00212169	2.67332
MIS18A	0.390209	4.02379	22.717	0.000312058	0.00213395	2.67082
NCAPG	0.562466	5.57397	22.8326	0.000320093	0.00218205	2.66114
BDH1	0.49315	2.50383	22.5863	0.000320169	0.00218205	2.66114
ELAC2	0.265118	6.07421	22.583	0.000320375	0.0021824	2.66107
BANF1	0.228814	5.68617	22.5685	0.000321292	0.00218655	2.66024
MRPS9	0.217854	5.52283	22.5553	0.000322126	0.00219012	2.65953
PSMC6	0.276621	5.80248	22.5417	0.000322991	0.00219495	2.65858
TAF9	0.307373	6.06475	22.5091	0.000325073	0.00220803	2.65599
FDX2	0.376984	3.48689	22.4917	0.000326193	0.00221352	2.65492
CDK7	0.369488	5.92219	22.4444	0.000329252	0.00222593	2.65249
KSR1	0.308786	3.96562	22.4429	0.00032935	0.00222593	2.65249
ZC3HC1	0.28699	4.30986	22.4391	0.000329593	0.00222593	2.65249
NAB1	0.281167	6.30156	22.4498	0.000328897	0.00222593	2.65249
NDUFV2	0.191583	6.18884	22.4451	0.000329207	0.00222593	2.65249
SMYD2	0.362836	4.97349	22.3768	0.000333679	0.00225012	2.64779
SMTN	0.319088	4.41153	22.3749	0.00033381	0.00225012	2.64779
MYBL1	0.840988	3.47247	22.5923	0.000335357	0.00225625	2.64661
SPATS2	0.190075	5.54561	22.3464	0.000335696	0.00225747	2.64638
PAMR1	2.77611	7.01719	22.3119	0.000337996	0.0022697	2.64403
TMEM120A	0.332084	4.58606	22.3039	0.000338536	0.0022711	2.64376
P4HB	0.215363	10.1693	22.3034	0.000338569	0.0022711	2.64376
PPIF	0.249713	6.65124	22.2916	0.000339363	0.00227457	2.6431
DHX16	0.23197	5.78609	22.2532	0.000341961	0.00228981	2.6402
MRPL13	0.262313	5.60953	22.226	0.000343814	0.00229908	2.63845
ARMCX5	0.326057	3.72707	22.2205	0.000344191	0.00230039	2.6382
PIMREG	0.499693	4.50163	22.2997	0.000344651	0.0023013	2.63803
NLRC5	0.316163	4.76127	22.2087	0.000344996	0.0023016	2.63797
PNPLA6	0.272844	6.42109	22.2015	0.00034549	0.00230364	2.63758
FKBP11	0.527423	5.14664	22.1981	0.000345728	0.00230415	2.63749
SNRPD2	0.18619	7.2594	22.1947	0.00034596	0.00230461	2.6374
EHF	0.267311	6.47045	22.1286	0.000350545	0.00233296	2.63209
KIF1B	0.333711	6.32611	22.1214	0.000351047	0.00233411	2.63188
PLEKHJ1	0.226626	5.04094	22.1126	0.000351661	0.00233709	2.63132
VBP1	0.285165	5.6519	22.1031	0.000352334	0.00233933	2.63091
PKM	0.26037	11.3144	22.0673	0.000354857	0.00235392	2.62821
FAT2	0.376646	8.2793	22.0586	0.000355474	0.0023569	2.62766
GM2A	0.355519	6.31296	22.044	0.000356514	0.00236269	2.62659
NXPE3	0.446301	5.77446	22.0396	0.000356825	0.00236365	2.62642
KIF15	0.459358	4.16338	22.025	0.000357871	0.00236919	2.6254
TMTC3	0.430426	6.05687	22.2533	0.000358334	0.00237032	2.62519
CCDC124	0.259279	5.31107	22.0099	0.000358954	0.00237291	2.62472
E2F2	0.372758	3.66733	21.9942	0.000360078	0.00237853	2.62369
AP002360.1	0.512812	1.44445	21.9809	0.00036104	0.00238258	2.62295
MRPL3	0.297772	6.84708	21.9825	0.000360925	0.00238258	2.62295
SHLD2	0.292327	4.465	21.9756	0.000361427	0.002383	2.62288
DCTN1	0.18733	7.50015	21.958	0.000362701	0.00239028	2.62155
CLCA2	0.443762	5.99559	22.1885	0.000362932	0.00239069	2.62148
SSH1	0.247098	6.95835	21.9524	0.000363105	0.00239072	2.62147
FBXO33	0.417133	4.03672	21.932	0.000364597	0.00239518	2.62066
NDUFA5	0.306717	5.77286	21.9384	0.000364131	0.00239518	2.62066
RAD54L	0.384443	3.7604	21.9168	0.000365711	0.00239896	2.61998
HEXB	0.206026	8.52139	21.8832	0.000368186	0.00240962	2.61805
HSPA13	0.321592	5.58213	21.8789	0.000368499	0.00241055	2.61788
PSMB2	0.308197	7.2063	21.8712	0.000369074	0.00241209	2.61761
COX6B1	0.20979	6.66257	21.8731	0.000368932	0.00241209	2.61761
EXOC5	0.314054	6.27522	21.8396	0.000371423	0.00242409	2.61545
PPP1R14C	0.243008	4.52368	21.82	0.000372891	0.00243031	2.61434
METTL26	0.227542	5.27087	21.8218	0.000372751	0.00243031	2.61434
NDUFAF1	0.380841	4.02192	21.7921	0.000374989	0.00244061	2.6125
HSPE1-MOB4	0.330046	6.28097	21.7616	0.000377303	0.00245005	2.61083
SFXN1	0.287422	6.0342	21.7329	0.000379486	0.00246084	2.60892
WDR54	0.332555	4.53076	21.7278	0.00037988	0.00246227	2.60866
SYNGR3	0.713025	2.5284	21.7153	0.000380842	0.00246553	2.60809
AL137129.1	0.338812	5.47638	21.7168	0.000380723	0.00246553	2.60809
CETN3	0.265009	4.73603	21.7122	0.000381079	0.00246553	2.60809
ACAA2	0.544386	4.93716	21.6955	0.000382366	0.00247047	2.60722
ZMIZ1	0.241916	6.89567	21.6518	0.000385753	0.00248557	2.60457
AP005263.1	0.187628	6.19709	21.6497	0.000385917	0.00248557	2.60457
CABIN1	0.189738	6.12818	21.6373	0.000386886	0.00249059	2.6037
MTCL1	0.396237	5.83763	21.6278	0.000387636	0.00249374	2.60315
NUP93	0.320096	6.06635	21.6266	0.000387727	0.00249374	2.60315
FRMD5	0.402827	2.64352	21.6243	0.000387909	0.00249377	2.60314
PPIE	0.208351	5.36184	21.6083	0.000389169	0.00250074	2.60193
MALSU1	0.243229	4.73422	21.591	0.00039053	0.00250721	2.60081
TTC9C	0.299874	4.59376	21.5756	0.00039175	0.00251299	2.59981
SLC31A1	0.171606	6.62952	21.5752	0.000391785	0.00251299	2.59981
MRPS34	0.209854	6.35394	21.5551	0.000393383	0.00252127	2.59838
NSUN5	0.299413	3.50026	21.5242	0.000395856	0.00253108	2.59669
BLVRB	0.27865	5.91344	21.4925	0.000398412	0.00254284	2.59468
TCTN2	0.237747	4.3871	21.4533	0.000401596	0.002562	2.59142
CCDC167	0.419726	2.80206	21.4032	0.000405711	0.0025836	2.58777
SWI5	0.337332	4.29981	21.4042	0.000405632	0.0025836	2.58777
MRPL2	0.25371	4.95238	21.372	0.000408305	0.00259779	2.5854
EPRS	0.342521	7.9424	21.358	0.000409471	0.00260251	2.58461
REXO2	0.240669	6.99626	21.3565	0.000409598	0.00260251	2.58461
FOXRED1	0.399834	4.65707	21.354	0.000409805	0.00260266	2.58458
COX6C	0.216074	6.69613	21.3412	0.000410878	0.0026083	2.58364
KCTD12	0.344236	7.11646	21.3295	0.00041186	0.00261336	2.5828
CENPI	0.528252	3.80118	21.3204	0.000413115	0.00262015	2.58167
ENAH	0.358657	7.76209	21.3073	0.000413732	0.00262289	2.58122
NPM1P27	0.340868	3.1205	21.2536	0.000418293	0.00264944	2.57685
GALNT10	0.287913	6.16944	21.2464	0.000418912	0.00265217	2.5764
ECM2	1.46447	0.571888	21.2392	0.000419527	0.00265488	2.57595
ZFAND2B	0.280839	3.96615	21.2146	0.000421649	0.00266593	2.57415
LSM14B	0.219134	5.73438	21.208	0.000422217	0.00266714	2.57395
TIAL1	0.187668	6.3737	21.2093	0.00042211	0.00266714	2.57395
CDCA5	0.347517	5.4032	21.1917	0.000423636	0.00267491	2.57269
TUBGCP3	0.269788	5.31049	21.1871	0.000424028	0.0026762	2.57248
TSPAN4	0.434952	6.65004	21.0644	0.000434851	0.00272991	2.56385
LNCAROD	0.647862	1.80239	21.0591	0.000435325	0.00273167	2.56357
RNF26	0.242322	5.85017	21.0517	0.000435989	0.00273463	2.5631
AC005943.1	0.207431	6.28198	21.0312	0.000437835	0.00274257	2.56184
TCF7	0.669776	1.76259	21.0219	0.000438679	0.00274542	2.56139
KIF14	0.484093	5.91117	21.2405	0.000438549	0.00274542	2.56139
PTPDC1	0.307078	3.15566	21.0145	0.000439347	0.00274718	2.56111
PPID	0.331373	5.04746	21.0067	0.000440051	0.00274965	2.56072
FAM161A	0.419303	2.7836	20.9993	0.000440724	0.00275215	2.56033
ARSK	0.294597	4.36228	20.9856	0.000441973	0.00275752	2.55948
COPRS	0.388438	5.10158	20.9806	0.000442429	0.00275915	2.55923
PTS	0.421425	4.17071	20.9499	0.000445243	0.00277425	2.55685
MND1	0.339222	2.77406	20.9177	0.000448216	0.00278787	2.55473
AKAP2	0.236518	7.56132	20.8968	0.000450152	0.00279746	2.55324
C9orf40	0.349834	3.861	20.8814	0.000451592	0.00280395	2.55223
DRAP1	0.274326	6.3483	20.8665	0.000452981	0.00281035	2.55124
SDHD	0.185393	6.72044	20.8227	0.000457115	0.00282956	2.54828
FYCO1	0.199535	6.01063	20.8143	0.00045791	0.00283325	2.54772
THYN1	0.259031	4.8124	20.8039	0.000458898	0.00283812	2.54697
RF02199	0.572239	1.20214	20.783	0.000460898	0.00284676	2.54565
CARS2	0.403605	5.40352	20.7885	0.000460896	0.00284676	2.54565
PPP2R3C	0.248692	4.61192	20.7841	0.00046079	0.00284676	2.54565
NIPSNAP3A	0.30484	5.45498	20.7595	0.000463151	0.00285818	2.54391
TMED5	0.325785	6.47233	20.7543	0.000463651	0.00285878	2.54382
NME7	0.247383	4.43278	20.7555	0.000463536	0.00285878	2.54382
SZRD1	0.181742	7.46686	20.7238	0.000466595	0.00287193	2.54183
POLR3G	0.544468	3.50297	20.6846	0.000470955	0.00289292	2.53866
AL139300.1	0.187053	6.60003	20.6784	0.000471026	0.00289292	2.53866
PALM2-AKAP2	0.236944	7.57172	20.6543	0.000473397	0.00290371	2.53705
NBPF9	0.326531	3.4825	20.6175	0.000477045	0.0029209	2.53448
NPRL3	0.258543	4.87936	20.6135	0.000477436	0.0029209	2.53448
MRPL22	0.201586	5.02663	20.6141	0.000477379	0.0029209	2.53448
ARL2	0.207032	5.93547	20.6076	0.000478032	0.00292328	2.53413
TAF9B	0.531695	4.52161	20.7776	0.000481963	0.00294477	2.53095
SLC25A1	0.226688	6.46142	20.5117	0.000487706	0.00297601	2.52637
SUSD1	0.401308	4.71129	20.4985	0.000489057	0.00298169	2.52554
SLC30A1	0.376881	6.1301	20.4982	0.000489636	0.00298394	2.52521
HLTF	0.299494	5.10719	20.4851	0.000490433	0.00298654	2.52483
SRP14	0.189764	7.58028	20.4845	0.000490485	0.00298654	2.52483
ECI2	0.182223	6.19397	20.4698	0.000491998	0.00299447	2.52368
SEC23A	0.354447	7.61347	20.4641	0.000492587	0.00299633	2.52341
C6orf136	0.312432	3.44275	20.4513	0.000493912	0.00300225	2.52255
ECHDC3	0.400487	2.85697	20.4364	0.000495455	0.00300665	2.52192
MCCC2	0.267827	5.77512	20.439	0.000495188	0.00300665	2.52192
PPP1CA	0.200036	6.85653	20.4362	0.000495486	0.00300665	2.52192
MORN4	0.315806	3.36713	20.3803	0.000501333	0.00303445	2.51792
TRIM16	0.259818	6.74827	20.3783	0.000501542	0.00303445	2.51792
CBX1	0.178657	6.75992	20.3428	0.000505296	0.00305181	2.51544
DNMT3B	0.474713	1.87718	20.3091	0.000508894	0.00307092	2.51273
HMGB3	0.417876	4.82322	20.2675	0.000513376	0.00309138	2.50985
SMAP2	0.239827	4.65344	20.215	0.000519103	0.00312321	2.5054
DESI1	0.192944	5.67342	20.1891	0.000521945	0.00313632	2.50358
PCDH18	0.480886	7.87076	20.1789	0.000523077	0.0031389	2.50322
DDX60	0.464497	8.01439	20.3603	0.000525377	0.00314735	2.50206
BAG3	0.189665	6.44277	20.1374	0.000527684	0.00315608	2.50085
SNTA1	0.620191	3.51821	20.1337	0.000528104	0.00315726	2.50069
FTH1P23	0.853023	0.994247	20.1249	0.000529082	0.00315794	2.5006
HMGB1	0.348538	7.40557	20.1273	0.000528813	0.00315794	2.5006
ACTR1A	0.237649	7.01485	20.1227	0.000529332	0.00315794	2.5006
SPRY4	1.37143	3.97346	20.0991	0.000531989	0.00317112	2.49879
NDUFB7	0.226834	5.90476	20.0956	0.000532376	0.00317209	2.49865
GLI3	0.310705	5.03563	20.0649	0.000535857	0.00318747	2.49655
ZCCHC24	0.441436	6.50009	20.0524	0.000537288	0.00319464	2.49558
E2F7	0.454993	4.535	20.0426	0.000539004	0.0032035	2.49438
IGFL2-AS1	0.371395	4.60577	20.0129	0.000541807	0.00321819	2.49239
GINS2	0.523745	3.88013	20.0943	0.000543771	0.00322777	2.4911
ARL3	0.222115	5.00681	19.9907	0.00054437	0.00322997	2.4908
KIAA1586	0.435292	3.56576	19.9741	0.000546299	0.00323871	2.48963
PCLAF	0.453652	4.9499	20.1388	0.000550248	0.00325832	2.48701
ENO1	0.247441	10.4676	19.9399	0.000550298	0.00325832	2.48701
DKK1	0.63104	7.60667	20.1292	0.000551361	0.00326189	2.48653
FBXO21	0.190776	5.72743	19.8779	0.000557615	0.00329202	2.48254
KLF8	0.323868	3.48708	19.8707	0.000558481	0.00329576	2.48204
DNAJC21	0.187084	5.93464	19.858	0.000559989	0.0033019	2.48124
GBP6	0.357611	3.77306	21.7408	0.000571086	0.00336314	2.47326
HSPA9	0.299974	8.3434	19.7639	0.000571376	0.00336345	2.47321
COASY	0.241777	6.80133	19.7539	0.000572599	0.00336925	2.47247
DZIP1L	0.525266	2.48876	19.7465	0.000573517	0.00337325	2.47195
CABYR	0.616176	1.68354	19.6937	0.000580048	0.00340109	2.46838
PRDX4	0.348747	7.14442	19.6981	0.000579495	0.00340109	2.46838
IARS2	0.206578	8.00463	19.6927	0.000580171	0.00340109	2.46838
FADS3	0.342686	5.67338	19.683	0.000581384	0.00340538	2.46783
REXO5	0.483979	2.79083	19.6786	0.000581927	0.00340716	2.46761
PSMC1	0.273174	5.09131	19.6763	0.000582213	0.00340743	2.46757
PDCD1LG2	1.40797	4.26643	19.6641	0.000584379	0.00341562	2.46653
PER1	0.653994	3.99529	19.7944	0.000591649	0.00345409	2.46167
CDK8	0.192172	5.03323	19.594	0.00059262	0.00345833	2.46113
RNF216P1	0.317102	3.46129	19.5897	0.000593171	0.0034587	2.46109
TRERF1	0.228314	5.5765	19.5913	0.000592961	0.0034587	2.46109
PIN1	0.223619	5.09377	19.5816	0.000594201	0.00346328	2.46051
KIFC1	0.405207	5.75807	19.6986	0.000603805	0.00351348	2.45426
MICA	0.410396	4.84869	19.4904	0.000606016	0.0035249	2.45285
CDK5RAP1	0.319947	4.63087	19.4679	0.000608971	0.00353918	2.4511
MRPS12	0.268884	4.55012	19.4565	0.00061047	0.00354498	2.45039
LTBP1	0.330432	6.24836	19.4309	0.000613868	0.00356033	2.44851
GLG1	0.174955	8.30833	19.4209	0.000615191	0.00356509	2.44793
FBXO5	0.250614	4.70471	19.3958	0.000618546	0.0035816	2.44592
COL9A3	0.456937	1.73971	19.3883	0.000619559	0.00358442	2.44558
GGCT	0.204814	6.52982	19.3713	0.000621851	0.00359298	2.44454
SMARCD1	0.182576	6.01897	19.3733	0.000621579	0.00359298	2.44454
FAM189B	0.223426	5.90754	19.342	0.000625806	0.00361036	2.44245
COX10	0.227865	4.7551	19.3292	0.000627555	0.00361898	2.44141
DEPDC1B	0.491478	4.20005	19.4661	0.000634492	0.00365601	2.43699
PTDSS1	0.170571	6.9378	19.2695	0.000635749	0.00366176	2.43631
FCHO1	0.731003	1.02778	19.2482	0.000638703	0.00367579	2.43465
PSAT1	0.566834	7.01042	19.41	0.000642167	0.00369009	2.43296
ADAMTS1	0.601288	7.14957	19.4044	0.000642934	0.00369151	2.4328
SELENON	0.236709	7.00444	19.2175	0.000642999	0.00369151	2.4328
GEMIN2	0.316002	3.21304	19.2026	0.000645095	0.00370205	2.43156
AIFM2	0.268089	5.27352	19.1629	0.000650704	0.00372518	2.42885
MMRN2	0.363495	2.71482	19.1585	0.00065133	0.00372606	2.42875
VSNL1	0.362324	4.72126	19.158	0.000651407	0.00372606	2.42875
C20orf27	0.210296	5.68721	19.1544	0.000651909	0.00372606	2.42875
TROVE2	0.291455	5.26442	19.0328	0.000669499	0.00381582	2.41841
AC011603.2	0.616992	1.17247	18.9844	0.00067665	0.00384673	2.41491
MYORG	0.262864	4.77536	18.9186	0.000686505	0.00389395	2.40961
RANBP1	0.395986	6.67268	19.0798	0.000689544	0.0039065	2.40821
TFB1M	0.26546	4.47614	18.8933	0.000690353	0.00390796	2.40805
MAD2L1	0.341263	5.53489	18.8557	0.000696086	0.00393884	2.40463
AC011511.1	0.351233	3.53082	18.845	0.000697739	0.0039466	2.40378
SCAMP3	0.201489	6.09508	18.8414	0.000698295	0.0039466	2.40378
UNC13B	0.249246	4.56485	18.8356	0.000699191	0.00395009	2.40339
EPB41	0.181046	5.52431	18.8269	0.000700528	0.00395607	2.40274
TRIM37	0.239248	5.95758	18.8182	0.000701879	0.00396212	2.40207
POLR2F	0.26272	4.87285	18.8007	0.000704593	0.00397269	2.40091
AC073896.1	0.225296	6.58619	18.7748	0.000708641	0.00399234	2.39877
KIF20A	0.569436	6.45112	18.9895	0.000710785	0.00399965	2.39798
PSMA2	0.185522	7.56947	18.7574	0.000711371	0.00400136	2.39779
RAP2C	0.254822	5.46222	18.7375	0.000714519	0.00401166	2.39668
SLC44A2	0.213654	7.45161	18.7312	0.000715521	0.00401513	2.3963
RPP40	0.442174	2.73475	18.7094	0.000718982	0.00403081	2.39461
FLNA	0.319217	10.7415	18.7082	0.000719167	0.00403081	2.39461
AL121594.1	0.163772	7.58017	18.687	0.000722562	0.00404663	2.39291
YWHAQ	0.195549	8.56299	18.6511	0.000728337	0.00407254	2.39014
PDIA4	0.241612	8.391	18.6464	0.000729099	0.00407519	2.38985
BCS1L	0.252825	4.07539	18.6411	0.000729967	0.00407682	2.38968
COQ9	0.212724	5.44361	18.6309	0.000731613	0.0040844	2.38887
LSM5	0.29191	5.50939	18.604	0.000736011	0.00410734	2.38644
DLGAP5	0.535022	6.19794	18.7657	0.000738383	0.00411494	2.38564
SEC24C	0.169525	6.91025	18.5886	0.000738535	0.00411494	2.38564
ALG10	0.447772	2.24048	18.5764	0.000740539	0.00412449	2.38463
AC011448.1	0.203004	6.20566	18.5624	0.000742845	0.00413571	2.38345
AC004148.2	0.37598	3.33709	18.5491	0.000745047	0.00414096	2.3829
AL049650.1	0.227835	5.68848	18.5175	0.000750329	0.00416419	2.38047
MTMR2	0.222693	5.91962	18.5189	0.00075009	0.00416419	2.38047
PCDHAC2	0.779763	0.605364	18.5061	0.000752239	0.00416991	2.37987
COA1	0.206904	5.32102	18.5013	0.000753039	0.00417115	2.37974
NDUFA13	0.208709	6.64394	18.4753	0.000757423	0.0041938	2.37739
TYMS	0.379235	6.22736	18.6431	0.000758519	0.00419822	2.37693
AP1S1	0.176904	6.66622	18.4256	0.000765891	0.00422747	2.37392
UNKL	0.308112	3.76092	18.4218	0.000766535	0.00422937	2.37372
RTN4IP1	0.36041	3.51412	18.3931	0.000771486	0.00425338	2.37127
RHOBTB3	0.279379	8.62512	18.3893	0.000772138	0.00425532	2.37107
CRELD2	0.444371	5.2083	18.4707	0.000775167	0.00426703	2.36987
CINP	0.301072	4.32367	18.3568	0.000777786	0.00427812	2.36875
CCDC77	0.33405	4.42121	18.3493	0.000779095	0.00428366	2.36818
ZFP1	0.255982	3.61089	18.3467	0.00077954	0.00428445	2.36811
KIF4A	0.39076	5.55539	18.4941	0.000782579	0.00429948	2.36658
HPRT1	0.236179	5.77401	18.3251	0.000783338	0.00430198	2.36633
GPR39	0.377595	3.41655	18.3144	0.000785218	0.00431064	2.36546
CENPA	0.422622	4.00215	18.3084	0.00078628	0.00431298	2.36522
DCAF16	0.263567	4.30144	18.3091	0.000786152	0.00431298	2.36522
RSRC2	0.25324	6.02875	18.3051	0.000786862	0.00431298	2.36522
GSR	0.171034	7.08471	18.3056	0.000786776	0.00431298	2.36522
CDC25C	0.488545	3.74573	18.294	0.000789624	0.00432644	2.36387
SNRPG	0.323509	4.99483	18.28	0.000791305	0.00433063	2.36345
CALD1	0.29881	9.46747	18.2773	0.000791787	0.00433159	2.36335
ACOT11	0.291397	4.137	18.2392	0.000798607	0.00436169	2.36034
HMMR	0.577238	6.07561	18.5007	0.000799773	0.00436302	2.36021
MAP3K3	0.231346	4.94868	18.2298	0.000800302	0.00436302	2.36021
C2orf74	0.297858	4.31521	18.2217	0.000801752	0.00436588	2.35993
MIR3652	0.358005	4.55855	18.2029	0.00080516	0.00437939	2.35859
AL034430.2	0.388451	3.88182	18.186	0.000808244	0.00439448	2.35709
MRPL9	0.234042	5.57998	18.1442	0.000815895	0.00443267	2.35333
PTGES2	0.193739	6.00862	18.1123	0.000821794	0.00445959	2.3507
FAM241A	0.497493	3.3561	18.0827	0.000827315	0.00448255	2.34848
CCT4	0.233753	7.97285	18.0812	0.000827606	0.00448255	2.34848
POLDIP2	0.193996	6.89668	18.0828	0.000827305	0.00448255	2.34848
TMLHE	0.29209	3.56198	18.0605	0.000831495	0.00450017	2.34677
CCM2	0.218351	5.89096	18.0357	0.000836184	0.00451348	2.34549
MYH10	0.209526	6.67109	18.0369	0.000835947	0.00451348	2.34549
KLC1	0.170796	6.67195	18.0286	0.000837521	0.00451871	2.34499
AKTIP	0.319812	3.66216	17.9774	0.000847312	0.00456514	2.34055
MEGF9	0.238778	4.41335	17.97	0.000848726	0.0045677	2.3403
MORF4L2	0.191634	8.49256	17.9696	0.000848807	0.0045677	2.3403
MPP3	0.360962	1.9318	17.9418	0.000854191	0.00458796	2.33838
GXYLT2	0.577181	2.79405	17.9382	0.000854901	0.00459003	2.33818
TMEM52B	0.371982	3.04097	17.9216	0.000858117	0.00460381	2.33688
B4GALT4	0.20394	5.51255	17.8581	0.000870635	0.00466391	2.33125
WBP11	0.217585	6.25151	17.8321	0.000875815	0.0046877	2.32904
SEL1L3	0.211852	6.82777	17.8308	0.00087607	0.0046877	2.32904
EXOSC8	0.255452	4.75329	17.7672	0.000888901	0.00474511	2.32375
GDAP1	0.540286	2.97443	17.764	0.000889544	0.00474546	2.32372
AC005324.3	0.250997	5.94836	17.7542	0.000891536	0.00475374	2.32296
IRF9	0.24477	6.07085	17.7514	0.000892102	0.00475374	2.32296
SLC38A2	0.348143	9.80449	17.743	0.000893836	0.00475416	2.32293
ATP5F1E	0.166575	7.65277	17.7423	0.00089398	0.00475416	2.32293
CAD	0.360622	5.91803	17.7333	0.00089668	0.00476559	2.32188
TTC28-AS1	0.383323	2.91004	17.7219	0.000898158	0.00476828	2.32164
TIMM17A	0.298966	6.40151	17.7215	0.00089823	0.00476828	2.32164
HSF2	0.230352	4.41961	17.7201	0.000898533	0.00476828	2.32164
MKI67	0.524254	7.5608	17.871	0.000900864	0.00477887	2.32068
UAP1	0.197712	5.99352	17.6642	0.000910115	0.00481532	2.31738
CEP170	0.284222	6.04279	17.6615	0.000910682	0.00481652	2.31727
NPM3	0.224002	4.82946	17.6315	0.000916976	0.00484258	2.31492
COL18A1	0.308187	8.07688	17.6154	0.000920384	0.00485368	2.31393
DHX38	0.205302	5.75948	17.6151	0.000920449	0.00485368	2.31393
PTGR2	0.239547	3.93106	17.6077	0.000922006	0.00485997	2.31337
AK2	0.17189	6.82606	17.6062	0.000922327	0.00485997	2.31337
SH3TC2	0.738294	1.12886	17.6043	0.000922726	0.00486026	2.31334
H2AFZ	0.312623	7.68654	17.6002	0.000923595	0.00486303	2.31309
RACGAP1	0.390276	6.66567	17.7409	0.000927762	0.00488134	2.31146
LRRC7	0.404629	3.1211	17.5653	0.000931057	0.00489323	2.3104
CYCS	0.398961	7.1418	17.7186	0.000932469	0.00489702	2.31007
CDH23	0.424151	3.84055	17.5339	0.000937807	0.00492214	2.30785
CEP120	0.22489	4.73935	17.5333	0.000937948	0.00492214	2.30785
KCNK5	0.296401	4.95714	19.1249	0.000940107	0.00493107	2.30706
EXT2	0.179551	7.81578	17.5199	0.000940849	0.00493107	2.30706
CIAO1	0.169126	5.45805	17.5137	0.000942188	0.00493525	2.30669
TFRC	0.427305	8.66514	17.6687	0.000943084	0.00493812	2.30644
PSMA3	0.246109	6.59312	17.4967	0.000945897	0.00494907	2.30548
SNRNP27	0.243205	4.6249	17.4952	0.000946222	0.00494907	2.30548
AKAP12	0.418753	6.52541	17.4888	0.000947629	0.00495459	2.30499
RAB14	0.170237	7.45013	17.4697	0.000951807	0.00497094	2.30356
OXSR1	0.235714	6.42047	17.455	0.000955047	0.00498418	2.30241
MIR936	0.366606	2.91135	19.035	0.000957091	0.00499118	2.3018
PPIH	0.284012	4.59303	17.4305	0.000960479	0.005007	2.30042
KIAA1549	0.30376	4.65011	17.4225	0.000962253	0.00501256	2.29994
ARF6	0.169333	6.90761	17.4193	0.000962966	0.00501443	2.29978
SLC12A8	0.376895	3.99601	17.4047	0.000966233	0.00502775	2.29863
AKR1C1	1.30312	6.07733	20.6979	0.00096932	0.00504011	2.29756
MAP3K21	0.254067	3.81715	17.3782	0.000972176	0.00505125	2.2966
SAE1	0.185408	7.04654	17.3791	0.000971994	0.00505125	2.2966
DEPDC1	0.560813	5.35684	17.5204	0.000975484	0.00506658	2.29529
COX16	0.194265	5.15933	17.3442	0.000979892	0.00508389	2.2938
UBE2T	0.273941	5.39667	17.3262	0.000983985	0.00509952	2.29247
TUT1	0.219683	4.0531	17.318	0.000985853	0.00510733	2.29181
SRP54	0.179212	6.5362	17.3103	0.000987635	0.00511469	2.29118
ANK1	0.92347	3.88618	17.4533	0.000990562	0.00512798	2.29005
MAP3K20	0.392992	6.52087	17.4399	0.000993618	0.00513799	2.28921
PAK1	0.227272	4.78873	17.284	0.000993673	0.00513799	2.28921
ARID3B	0.470707	2.36345	17.2617	0.000998853	0.00515959	2.28739
NELFB	0.180808	6.56789	17.234	0.00100531	0.00518219	2.28549
YEATS4	0.233638	4.68618	17.2273	0.00100688	0.00518783	2.28501
SLC25A30	0.302822	4.06763	17.2033	0.00101254	0.0052132	2.2829
SOGA1	0.334541	6.26771	17.1856	0.00101768	0.00523283	2.28126
SF3B3	0.20981	7.80688	17.1805	0.00101795	0.00523283	2.28126
MSL1	0.162083	7.24863	17.1794	0.0010182	0.00523283	2.28126
FAM160A1	0.448075	2.62018	17.1377	0.00102817	0.00527448	2.27782
RGS14	0.383898	3.56751	17.1335	0.00102918	0.00527583	2.27771
EFEMP1	0.323962	7.72073	17.1112	0.00103456	0.00529316	2.27629
MMD	0.412353	4.12745	17.101	0.00103703	0.00529938	2.27577
ABCB7	0.215835	4.9225	17.1006	0.00103712	0.00529938	2.27577
GNPDA2	0.311028	4.36567	17.0955	0.00103837	0.00530133	2.27562
GLRX3	0.168464	6.32941	17.0954	0.00103839	0.00530133	2.27562
RAC3	0.310696	3.40301	17.0888	0.00104	0.00530637	2.2752
ANLN	0.653242	7.89771	17.6662	0.00104933	0.00535011	2.27164
PSMB5	0.228043	6.89203	17.0465	0.00105036	0.00535335	2.27137
CDCA3	0.401419	4.62215	17.0424	0.00105235	0.00535779	2.27101
PRPSAP2	0.237937	5.09558	17.0317	0.00105401	0.0053624	2.27064
CLIP4	0.2397	5.81981	17.0272	0.00105511	0.00536608	2.27034
NOCT	0.489866	1.92335	16.9848	0.00106568	0.00541401	2.26648
CHCHD10	0.23358	5.65644	16.9782	0.00106732	0.00542036	2.26597
JPT1	0.212501	6.79708	16.9687	0.00106971	0.00542865	2.26531
EPN1	0.176448	6.92278	16.9551	0.00107313	0.00544405	2.26408
MRPL35	0.234214	5.31343	16.9493	0.0010746	0.00544954	2.26364
MRPL47	0.22647	5.76536	16.9293	0.00107968	0.00547092	2.26194
RBM10	0.223636	5.68072	16.9191	0.00108227	0.00547935	2.26127
FLI1	0.542875	4.14226	16.9009	0.00108691	0.00549821	2.25978
TLE3	0.303986	4.33394	16.8899	0.00108975	0.00550863	2.25896
NAA38	0.203674	5.17972	16.8909	0.0010895	0.00550863	2.25896
SCOC	0.246689	5.76308	16.8795	0.00109242	0.00552014	2.25805
PDK3	0.400887	2.10617	16.8727	0.00109419	0.00552462	2.2577
CCND3	0.189676	5.63072	16.8715	0.00109447	0.00552462	2.2577
PKMYT1	0.349159	4.55831	16.8492	0.00110026	0.00554988	2.25572
IREB2	0.2474	6.35434	16.8363	0.00110362	0.00556483	2.25455
CLTCL1	0.294155	3.01903	16.8318	0.00110479	0.00556875	2.25424
IMPDH2	0.207047	7.16232	16.7906	0.0011156	0.00561129	2.25094
PDP1	0.266834	6.93454	16.7716	0.00112064	0.00562862	2.2496
GOLGA7B	0.653869	-0.111495	16.7621	0.00112317	0.00563652	2.24899
FAM174A	0.267162	3.72178	16.7455	0.00112758	0.00565475	2.24759
MPHOSPH6	0.3389	4.2559	16.743	0.00112826	0.00565489	2.24758
CMC2	0.247408	4.89267	16.6627	0.00114995	0.00574328	2.24084
HPS3	0.180606	6.51681	16.6143	0.00116329	0.00579965	2.2366
PDXP	0.322965	3.59995	16.6121	0.0011639	0.00580065	2.23652
NNT-AS1	0.349537	3.62056	16.6064	0.00116547	0.00580645	2.23609
STARD9	0.83769	2.58562	16.5978	0.00116785	0.00581604	2.23537
PPTC7	0.217391	5.53994	16.5849	0.00117146	0.0058285	2.23444
C7orf50	0.257105	5.87282	16.5691	0.00117587	0.0058439	2.2333
MIPEP	0.202664	5.44034	16.5605	0.00117829	0.00585179	2.23271
PSMD11	0.311889	7.02674	16.5459	0.00118241	0.0058702	2.23135
GOLM1	0.2621	6.84227	16.5253	0.00118822	0.00589697	2.22937
HMGN4	0.205565	6.27799	16.5193	0.00118994	0.00590137	2.22905
MFF	0.187051	6.26801	16.5198	0.0011898	0.00590137	2.22905
PSMC4	0.357925	5.89747	16.5187	0.00119118	0.0059052	2.22877
STARD3NL	0.335606	6.53241	16.5174	0.00119154	0.0059052	2.22877
TRIP13	0.510333	5.03346	16.6395	0.00119661	0.00592612	2.22723
AKR7A2	0.194588	5.52385	16.4944	0.00119704	0.00592612	2.22723
CAMSAP2	0.260266	6.49099	16.4766	0.00120213	0.00594726	2.22568
NDUFA6	0.248385	5.78436	16.4688	0.00120438	0.00595426	2.22517
GTSE1	0.540245	4.6662	16.5941	0.0012095	0.00597537	2.22364
VCPIP1	0.219453	4.93994	16.4429	0.00121188	0.00598504	2.22293
DNA2	0.472759	3.73081	16.4447	0.00121244	0.00598575	2.22288
GRPEL2	0.225915	4.46621	16.4357	0.00121396	0.00599116	2.22249
SLC39A8	0.584085	4.13182	16.4196	0.00121976	0.00601347	2.22087
WDR61	0.295319	5.30527	16.4118	0.00122095	0.00601516	2.22075
LARS	0.162241	7.20826	16.3959	0.0012256	0.00602903	2.21975
AC007383.2	0.599927	1.0687	16.3631	0.00123529	0.0060644	2.21721
YME1L1	0.175148	7.98426	16.3619	0.00123565	0.0060644	2.21721
ACSL1	0.238363	5.21862	16.3056	0.00125249	0.00613218	2.21239
RIDA	0.229955	4.37761	16.3014	0.00125378	0.00613638	2.21209
OSBPL10	0.265642	4.33283	16.2928	0.00125637	0.00614269	2.21164
AKIRIN2	0.191004	5.58337	16.2767	0.00126124	0.00616222	2.21026
HOXA9	0.216184	6.09512	16.2752	0.00126171	0.00616241	2.21025
ELOC	0.173658	5.63938	16.2655	0.00126465	0.00617254	2.20954
CHST11	0.364552	4.85059	16.2301	0.00127551	0.00621057	2.20687
ZNF697	0.356656	4.07086	16.1793	0.00129126	0.00627643	2.20229
SCLT1	0.310526	3.91889	16.1641	0.001296	0.00629517	2.20099
NAV1	0.222455	7.11879	16.148	0.00130107	0.00631762	2.19945
TMEM143	0.360384	2.27663	16.1294	0.00130695	0.00633998	2.19791
GPN3	0.262962	4.59999	16.1257	0.00130812	0.00634016	2.1979
ELAVL2	0.236515	4.08815	16.1262	0.00130794	0.00634016	2.1979
AC005154.5	0.215928	5.53829	16.1158	0.00131126	0.00635186	2.1971
PDGFRB	3.82459	8.42672	16.2451	0.00131398	0.00636239	2.19638
NUP160	0.256263	6.20206	16.0923	0.00131873	0.00638154	2.19507
RPS6KA1	0.172004	6.32504	16.0906	0.00131929	0.00638207	2.19504
EMB	0.307059	5.02904	16.0792	0.00132295	0.0063954	2.19413
EVC	0.209133	6.55625	16.0741	0.00132457	0.00640105	2.19375
EDC3	0.193254	5.28944	16.0637	0.00132793	0.00640855	2.19324
MPHOSPH9	0.308671	4.58606	16.0523	0.00133162	0.00642194	2.19233
MRPL19	0.240746	5.86378	16.0399	0.00133562	0.00643467	2.19147
TUBB2A	0.452373	4.42818	15.9846	0.00135372	0.006513	2.18622
PLGRKT	0.271514	3.96118	15.9743	0.00135712	0.00652497	2.18542
SMUG1	0.232029	4.43637	15.9544	0.00136373	0.00655008	2.18375
DST	0.342674	8.39134	15.9515	0.00136585	0.00655804	2.18323
SLC7A8	0.380001	4.53843	15.9397	0.00136861	0.00656685	2.18264
RTTN	0.319006	4.12479	15.9404	0.00136837	0.00656685	2.18264
CYB5A	0.20391	6.45689	15.9218	0.0013746	0.00659109	2.18104
COPG2	0.21777	5.44131	15.9184	0.00137575	0.0065944	2.18082
MELK	0.334933	5.86046	15.8906	0.00138633	0.00664058	2.17779
PFN1	0.181592	9.42799	15.8821	0.00138801	0.00664639	2.17741
ISY1	0.217904	5.60643	15.8561	0.00139686	0.00667936	2.17527
FCF1	0.181407	5.63672	15.849	0.00139929	0.0066846	2.17492
DBF4	0.341401	4.57933	15.8361	0.00140373	0.00670354	2.1737
ATN1	0.167135	7.2415	15.8278	0.00140657	0.00671484	2.17296
MTMR14	0.194991	4.84979	15.8189	0.00140963	0.00672532	2.17229
OSGEPL1	0.244808	3.648	15.8168	0.00141036	0.00672616	2.17223
HMGN2	0.318046	6.70834	15.8112	0.0014135	0.00673884	2.17141
PDZD11	0.17941	5.30953	15.7947	0.00141803	0.00675362	2.17046
ATG3	0.185604	6.11795	15.7798	0.00142322	0.00677378	2.16917
MITF	0.461908	3.93916	15.7601	0.0014301	0.00680426	2.16722
ASNA1	0.221472	6.03922	15.7521	0.00143292	0.00681312	2.16665
MRPL44	0.169613	5.18362	15.7533	0.00143249	0.00681312	2.16665
TMCC2	0.290718	2.94956	15.7326	0.00143979	0.00684119	2.16487
HIST1H2BC	0.629248	0.871368	15.7278	0.00144151	0.00684474	2.16464
RINT1	0.269267	4.80922	15.7098	0.0014479	0.00686821	2.16316
WWC1	0.360306	5.02842	15.7039	0.00145122	0.00688165	2.16231
OGFRL1	0.287879	6.18741	15.6871	0.00145601	0.00689744	2.16131
MRPL27	0.285832	5.15704	15.6415	0.00147246	0.00696606	2.15701
CALR	0.253427	10.6255	15.6355	0.00147463	0.00697396	2.15652
MAP4	0.181058	8.4292	15.6054	0.00148565	0.00701439	2.15401
CRYBB2P1	0.266122	3.4447	15.6035	0.00148633	0.00701528	2.15395
NUP43	0.228134	5.22669	15.6015	0.00148708	0.00701647	2.15388
TTC7A	0.249039	5.61861	15.5978	0.00148841	0.00702042	2.15364
TAB3	0.362873	6.05415	15.725	0.00148961	0.00702138	2.15358
RTCA	0.197212	5.34148	15.5903	0.00149117	0.00702406	2.15341
JADE3	0.268122	3.96164	15.5712	0.00149823	0.00705264	2.15165
PTP4A1	0.222264	7.22749	15.5651	0.0015005	0.00706096	2.15114
AL135905.2	0.221958	7.24638	15.5607	0.00150215	0.00706638	2.1508
EIF2B2	0.250572	5.01233	15.5496	0.00150629	0.00708114	2.1499
NF2	0.181703	5.39975	15.5459	0.00150764	0.00708508	2.14966
LYSMD1	0.254409	3.28223	15.5365	0.00151116	0.00709406	2.1491
MIOS	0.190081	5.30206	15.5355	0.00151154	0.00709406	2.1491
LAMB1	0.181309	9.13036	15.4782	0.00153317	0.0071813	2.1438
MLF2	0.155868	7.84577	15.4729	0.00153516	0.00718591	2.14352
YWHAE	0.166791	9.30412	15.4618	0.00153939	0.00719907	2.14272
GPC1	0.224856	8.35371	15.4485	0.00154448	0.00721202	2.14194
ARL2BP	0.17043	6.47216	15.4484	0.00154454	0.00721202	2.14194
MSRB3	0.397651	6.45319	15.4461	0.00154542	0.00721217	2.14193
POMP	0.219767	6.9484	15.4322	0.00155076	0.00722882	2.14093
CEP85	0.232841	4.96301	15.4212	0.00155501	0.00724528	2.13995
IL22RA1	0.548723	1.50011	15.4172	0.00155654	0.00725004	2.13966
SP4	0.365081	3.39262	15.4057	0.00156102	0.00726612	2.1387
FGF1	0.913211	2.79287	15.3959	0.00156483	0.0072743	2.13821
USP13	0.296724	4.2935	15.3971	0.00156435	0.0072743	2.13821
IL7	0.299323	2.46444	15.3924	0.00156621	0.00727833	2.13797
TMEM97	0.359706	3.66845	15.3901	0.00156709	0.00728	2.13787
NARS2	0.245529	5.0005	15.3831	0.00156983	0.00728797	2.13739
ACOT13	0.246603	4.6676	15.3782	0.00157175	0.00729451	2.137
TOR2A	0.293393	3.39806	15.3638	0.00157737	0.0073134	2.13588
ADGRL2	0.278974	4.3574	15.3616	0.00157823	0.007315	2.13579
ILF2	0.228838	7.5863	15.358	0.00157965	0.00731679	2.13568
TTC27	0.318653	4.81698	15.3498	0.0015829	0.00732944	2.13493
NDUFC2-KCTD14	0.256244	5.60672	15.3376	0.00158772	0.00734695	2.13389
RAD21	0.246056	7.81781	15.3134	0.00159734	0.00738907	2.13141
GNG2	3.17057	5.12289	15.293	0.00160549	0.00742192	2.12948
PINK1-AS	0.15996	5.69505	15.2763	0.00161222	0.00744577	2.12809
LGR4	0.26708	5.91235	15.2638	0.00161724	0.00746165	2.12717
UBE2D4	0.326588	3.5675	15.2583	0.00161948	0.00746471	2.12699
DNM1L	0.181312	6.67341	15.2583	0.00161949	0.00746471	2.12699
TMEFF1	0.437686	2.8354	15.2509	0.00162249	0.0074761	2.12632
FKBP3	0.223811	6.53468	15.2456	0.00162465	0.00748365	2.12589
SLC19A2	0.415868	3.06557	15.24	0.00162691	0.00749159	2.12543
LINC01204	0.541705	0.639143	15.2325	0.00162996	0.00750324	2.12475
SLC16A1	0.169029	6.86072	15.2296	0.00163114	0.00750623	2.12458
PSMB4	0.182652	7.65968	15.2237	0.00163357	0.00751493	2.12407
NEU1	0.262346	5.83433	15.2047	0.00164134	0.00754582	2.12229
ORC1	0.31988	4.11139	15.1992	0.00164363	0.00755389	2.12183
NR3C1	0.266663	6.81617	15.188	0.00164824	0.00757013	2.1209
EGFR	0.214244	8.74689	15.1801	0.00165154	0.00758038	2.12031
STARD10	0.309556	4.40268	15.1414	0.00166763	0.00764625	2.11655
TFCP2L1	0.390083	1.97157	18.3535	0.00166996	0.00765006	2.11634
AL034430.1	0.326881	4.51647	15.1263	0.00167398	0.00766599	2.11543
HNRNPH3	0.264628	7.32692	15.1004	0.00168492	0.00770175	2.11341
UBFD1	0.15907	6.77661	15.1001	0.00168505	0.00770175	2.11341
ZC3H6	0.395552	3.53027	15.0896	0.00168951	0.00771964	2.1124
FAM47E-STBD1	0.384501	3.37724	15.0813	0.00169302	0.00773072	2.11178
ITGB3BP	0.237731	4.89269	15.0429	0.00170948	0.00778832	2.10856
KHDRBS1	0.146589	7.64413	15.0416	0.00171007	0.00778849	2.10855
GFM2	0.2243	5.5953	15.0278	0.00171603	0.00781311	2.10718
ANXA6	3.31956	8.38876	15.146	0.00171783	0.00781879	2.10686
DPY30	0.216922	4.90671	15.0124	0.00172271	0.0078385	2.10577
TIFA	0.226089	4.13219	15.01	0.00172377	0.00784082	2.10564
SLC46A1	0.223776	4.73411	14.9949	0.00173036	0.00786571	2.10426
SF3A3	0.156096	6.68247	14.9842	0.00173503	0.00787937	2.10351
RAP2A	0.221957	5.22589	14.9726	0.00174011	0.00789991	2.10238
SLC39A7	0.195735	7.94659	14.9711	0.00174078	0.00790043	2.10235
DLX1	0.380522	1.7469	14.9528	0.00174887	0.00792954	2.10075
STX3	0.223351	5.39198	14.9484	0.00175079	0.00793568	2.10042
TPI1	0.209733	9.33635	14.9385	0.0017552	0.00795056	2.0996
SEMA4A	0.324563	3.44573	14.9165	0.001765	0.0079822	2.09788
MRPS36	0.225826	4.51419	14.8846	0.00177934	0.00804195	2.09464
IRAK1	0.271258	7.03821	14.873	0.00178456	0.0080604	2.09364
MTFR1	0.22611	4.95445	14.865	0.00178821	0.00807174	2.09303
TUBA1B	0.49548	8.8087	14.9662	0.00179669	0.00809709	2.09167
RBPJ	0.203575	5.89924	14.8393	0.00179992	0.0081091	2.09103
IQGAP1	0.243227	8.91259	14.8055	0.00181545	0.00816868	2.08785
BOC	1.26125	4.26526	14.8032	0.00181653	0.00817093	2.08773
OTULIN	0.200103	5.24303	14.7981	0.0018189	0.00817755	2.08738
GLB1	0.196607	6.99522	14.7975	0.00181916	0.00817755	2.08738
TESMIN	0.335682	1.80217	14.7831	0.00182582	0.00820228	2.08607
TULP3	0.174829	5.61041	14.7807	0.00182697	0.00820488	2.08593
XK	0.730524	0.443995	17.8581	0.00182875	0.00821024	2.08564
RUSC1	0.149676	5.95418	14.7669	0.00183338	0.00822843	2.08468
UCHL5	0.206668	5.91737	14.7645	0.00183453	0.00823099	2.08455
MAGI3	0.324826	3.96347	14.7613	0.001836	0.00823498	2.08434
USP32	0.202312	5.64836	14.7363	0.00184774	0.00827975	2.08198
PTPN4	0.261153	4.38589	14.7255	0.00185283	0.00829472	2.0812
RAB27A	0.224354	4.5722	14.7258	0.00185272	0.00829472	2.0812
INHBE	2.30507	1.89831	14.7156	0.00185753	0.00831157	2.08032
ASF1A	0.319878	5.01812	14.708	0.00186116	0.00832413	2.07966
NDUFV3	0.19215	4.66393	14.6732	0.00187778	0.00838256	2.07662
ELL2	0.23474	6.8506	14.655	0.00188651	0.00841361	2.07502
XPO7	0.161319	6.91998	14.6354	0.00189602	0.00845067	2.07311
EZR	0.181011	7.86714	14.6341	0.00189665	0.00845083	2.0731
SYNJ2BP-COX16	0.169407	5.08417	14.6048	0.00191094	0.00850508	2.07032
VWA8	0.213806	5.59029	14.589	0.00191872	0.00853037	2.06903
MASTL	0.272451	5.0234	14.5376	0.00194423	0.00862486	2.06425
GDAP2	0.267159	4.08914	14.5341	0.00194598	0.00862993	2.06399
ZHX3	0.191646	5.89503	14.5225	0.00195176	0.00865012	2.06298
IQCJ-SCHIP1	0.232104	4.61495	14.5207	0.00195268	0.00865149	2.06291
CNTRL	0.31598	5.08831	14.5182	0.00195396	0.00865446	2.06276
CDH11	3.88901	7.4708	14.5069	0.00196117	0.00868028	2.06147
S100A13	0.188739	6.04798	14.5051	0.00196053	0.00868028	2.06147
KBTBD6	0.262064	4.58093	14.4819	0.00197228	0.00871383	2.05979
ACPP	0.396348	2.07975	14.4776	0.00197448	0.00871809	2.05958
NELFCD	0.163189	6.38542	14.4731	0.00197676	0.00872132	2.05942
SNHG3	0.262099	4.3145	14.4515	0.00198778	0.00875532	2.05773
EIF4H	0.149794	7.70661	14.445	0.00199112	0.00876698	2.05715
ACAD11	0.276337	4.78757	14.4331	0.00199723	0.00878027	2.05649
RAD23A	0.192386	6.97995	14.4046	0.00201199	0.00882228	2.05442
FAM120A	0.166992	8.15287	14.407	0.00201074	0.00882228	2.05442
MLST8	0.19771	5.19653	14.3843	0.00202259	0.00885328	2.0529
SNRPB	0.194529	7.49781	14.3564	0.00203727	0.00889829	2.05069
ABCB6	0.330107	4.4033	14.3511	0.00204007	0.00890504	2.05036
TTF2	0.313813	5.4221	14.3518	0.00203968	0.00890504	2.05036
TMED8	0.18781	4.97938	14.3338	0.00204921	0.00893944	2.04869
ITGBL1	0.385468	6.34097	14.3148	0.0020609	0.00898352	2.04655
TMEM230	0.163142	6.90087	14.3113	0.00206122	0.00898352	2.04655
EDC4	0.190335	5.81237	14.3071	0.00206347	0.00899057	2.04621
AC007240.1	0.412074	5.53068	14.4141	0.00206629	0.00900008	2.04575
NEK2	0.42262	5.68792	14.4072	0.00206998	0.00900786	2.04538
DR1	0.157733	6.28934	14.2956	0.00206962	0.00900786	2.04538
RAB10	0.189719	7.50885	14.2911	0.00207202	0.00901118	2.04522
PI4KA	0.225658	6.30178	14.2826	0.0020766	0.00902558	2.04452
ZBTB25	0.242616	3.69633	14.2671	0.00208499	0.00905495	2.04311
SLC25A20	0.337067	4.22525	14.2652	0.002086	0.00905533	2.0431
ZNF436	0.182058	4.9989	14.2575	0.00209018	0.00906614	2.04258
CAP2	0.390828	5.58964	14.231	0.00210464	0.00912226	2.0399
DIAPH3	0.373454	5.32692	14.3411	0.00210533	0.00912244	2.03989
POLR2E	0.179163	6.59222	14.2233	0.00210888	0.00913387	2.03935
MTFR2	0.249631	3.57017	14.214	0.00211397	0.0091515	2.03851
CWC27	0.178635	4.86147	14.1584	0.00214485	0.00925698	2.03353
PFKP	0.167648	7.48809	14.1583	0.00214487	0.00925698	2.03353
C18orf54	0.387785	3.77697	14.1351	0.00215794	0.00930773	2.03116
IARS	0.318751	8.28285	14.1302	0.0021623	0.00932084	2.03054
C17orf75	0.182127	4.56619	14.1249	0.00216368	0.00932396	2.0304
LANCL1	0.190877	6.70955	14.123	0.00216474	0.00932569	2.03032
ATG4A	0.29515	3.87794	14.1005	0.00217753	0.00937224	2.02816
IFI44	0.344158	7.12075	14.1884	0.00218977	0.00941587	2.02614
STUB1	0.181945	6.0668	14.0781	0.00219032	0.00941587	2.02614
HACD4	0.251631	5.49099	14.0549	0.00220366	0.00946457	2.0239
SHMT2	0.226555	7.59172	14.0407	0.00221188	0.00949124	2.02268
EIF2S1	0.172534	6.79429	14.0256	0.00222067	0.00952607	2.02109
GAS2L1	0.169967	5.41525	14.0173	0.0022255	0.00954104	2.0204
LDLRAD3	0.29085	3.45309	14.0142	0.0022273	0.00954372	2.02028
CUEDC2	0.212994	5.77815	14.0012	0.00223492	0.00957272	2.01896
KREMEN2	0.436785	3.48493	15.0725	0.00224009	0.00959198	2.01809
TCAF1	0.2277	5.10231	13.9519	0.00226405	0.0096743	2.01438
SELENOO	0.225998	4.55642	13.9507	0.00226478	0.0096743	2.01438
THOP1	0.248151	5.39606	13.9226	0.00228155	0.00972835	2.01196
XRCC4	0.264268	3.94529	13.9151	0.00228611	0.00974487	2.01122
KRT16	0.519972	2.94324	14.0196	0.00228769	0.00974571	2.01119
IER3	0.719832	6.72613	15.2118	0.00228926	0.00974913	2.01103
ELOVL6	0.256197	5.51442	13.9072	0.00229085	0.00974913	2.01103
MPC2	0.17681	5.75171	13.8973	0.00229686	0.00977011	2.0101
AC090227.1	0.218106	3.92551	13.8933	0.00229926	0.00977739	2.00978
PIP5K1A	0.182169	6.81841	13.8874	0.00230285	0.0097897	2.00923
OGA	0.287269	7.13536	13.8836	0.00230517	0.00979662	2.00892
CORO1C	0.212813	7.88811	13.8655	0.00231621	0.0098406	2.00698
TMEM14B	0.228144	5.20961	13.8639	0.00231717	0.00984171	2.00693
CSE1L	0.302483	7.72973	13.855	0.00232434	0.00985741	2.00624
GCDH	0.217714	3.78451	13.8459	0.00232823	0.009868	2.00577
PIM3	0.256761	5.85015	13.838	0.00233308	0.0098856	2.005
HS3ST2	0.384165	1.7371	13.8275	0.00233953	0.00990403	2.00419
MRGPRF	2.80624	6.34081	13.8229	0.0023424	0.00991025	2.00392
PKP3	0.205064	6.42458	13.8234	0.00234207	0.00991025	2.00392
NDUFS6	0.278781	5.11298	13.8106	0.00235003	0.0099366	2.00276
FAM216A	0.35431	3.13981	13.7976	0.00235811	0.00996187	2.00166
RHOA	0.149527	8.87831	13.7908	0.00236235	0.00997678	2.00101
SLC27A4	0.388162	5.325	13.8861	0.00236867	0.00999181	2.00036
TIMM17B	0.186137	4.85766	13.7797	0.00236931	0.00999181	2.00036
RFC4	0.228329	5.13793	13.7755	0.00237194	0.00999646	2.00015
RNF141	-0.239149	5.19695	13.7762	0.00237151	0.00999646	2.00015
AC004812.2	-0.488882	0.958485	13.7826	0.00236754	0.00999181	2.00036
DNAJC4	-0.465461	3.80394	13.7819	0.00236796	0.00999181	2.00036
RYK	-0.133859	6.89816	13.7795	0.00236943	0.00999181	2.00036
URI1	-0.138802	6.2589	13.8075	0.00235195	0.00993878	2.00267
ZNF397	-0.331643	3.9111	13.809	0.00235102	0.00993784	2.00271
MAN1A2	-0.25807	6.14008	13.8202	0.00234407	0.00991436	2.00374
H3F3AP4	-0.429031	1.22423	13.8309	0.00233746	0.00989824	2.00444
CFB	-0.695756	5.70823	14.5735	0.00233534	0.00989221	2.00471
ERMAP	-0.23882	4.60011	13.8467	0.00232771	0.009868	2.00577
VPS37B	-0.194762	5.55405	13.8527	0.00232402	0.00985741	2.00624
PIK3C3	-0.187503	6.14346	13.8538	0.00232333	0.00985741	2.00624
PRAF2	-0.244921	5.29541	13.8578	0.0023209	0.00985166	2.00649
PCM1	-0.209646	6.93194	13.8611	0.00231885	0.0098459	2.00674
SETD9	-0.298008	2.734	13.9071	0.00229094	0.00974913	2.01103
SEMA4C	-0.273	4.92186	13.9066	0.00229124	0.00974913	2.01103
CSNK1D	-0.18919	6.91787	13.913	0.00228737	0.00974571	2.01119
ENO1P1	-0.257627	3.35655	13.9243	0.00228056	0.00972793	2.01198
RNF121	-0.191842	4.60518	13.924	0.00228077	0.00972793	2.01198
TAF13	-0.275819	3.82624	13.9325	0.00227561	0.00971178	2.0127
CYTH2	-0.238666	5.11154	13.9401	0.00227108	0.00969539	2.01343
ACCS	-0.364129	2.35245	13.9452	0.00226805	0.00968536	2.01388
SPATA13	-0.204691	5.60626	13.9515	0.00226427	0.0096743	2.01438
NAA60	-0.198152	5.33547	13.9558	0.00226176	0.00967015	2.01457
NRF1	-0.276425	3.84066	13.9614	0.0022584	0.00965869	2.01508
TRAF3IP1	-0.226987	4.23835	13.9768	0.00224929	0.00962265	2.01671
NAP1L4	-0.153905	7.05757	13.9781	0.00224852	0.00962227	2.01672
PTPRK	-0.248296	7.25839	13.9802	0.00224728	0.00961984	2.01683
AC010503.4	-0.346082	2.33305	15.0969	0.00222747	0.00954372	2.02028
KLK11	-0.811934	1.29097	17.0949	0.0022254	0.00954104	2.0204
UGGT2	-0.195363	5.66705	14.0419	0.00221121	0.00949124	2.02268
SLC39A9	-0.133475	6.22291	14.0443	0.0022098	0.00948808	2.02282
SPRED3	-1.18171	1.87844	14.0573	0.00220227	0.00946148	2.02404
SF1	-0.235251	7.2071	14.0679	0.00219615	0.00943803	2.02512
JAGN1	-0.192563	5.40876	14.0862	0.00218569	0.00940164	2.0268
ABCA3	-0.643424	0.601855	14.091	0.00218293	0.00939265	2.02721
TRIM46	-0.41881	2.24356	14.1153	0.00216913	0.00933891	2.0297
RREB1	-0.198964	5.09418	14.1207	0.00216605	0.00932851	2.03019
C9orf116	-0.503332	1.39244	14.1277	0.00216209	0.00932084	2.03054
OTUD6B-AS1	-0.265165	4.28975	14.1529	0.00214793	0.00926737	2.03304
LY6G5B	-0.748948	1.15772	14.1705	0.00213807	0.00923416	2.0346
CORO1B	-0.212592	6.63016	14.1701	0.00213828	0.00923416	2.0346
ARMCX2	-0.267155	5.74169	14.1786	0.00213355	0.00921938	2.0353
AL645922.1	-0.712301	5.69309	14.9625	0.00212732	0.00919525	2.03644
NBPF1	-0.382864	3.03419	14.2037	0.00211963	0.0091655	2.03784
TM9SF3	-0.154913	8.17141	14.2034	0.00211979	0.0091655	2.03784
BTN3A1	-0.226934	5.98657	14.2085	0.00211703	0.00915914	2.03815
HPS1	-0.259625	5.86435	14.2123	0.00211489	0.00915269	2.03845
APLF	-0.306207	2.4235	14.2226	0.00210925	0.00913387	2.03935
FAU	-0.199686	7.63902	14.2349	0.00210252	0.00911583	2.0402
MEF2C	-0.364681	3.60215	14.2571	0.00209042	0.00906614	2.04258
CRK	-0.166396	6.92568	14.2625	0.00208748	0.00905895	2.04292
NFE2L2	-0.145919	7.53818	14.2666	0.00208528	0.00905495	2.04311
ARMH3	-0.172627	5.03662	14.2697	0.00208359	0.00905317	2.0432
ZNF17	-0.426899	2.43204	14.2874	0.002074	0.00901705	2.04494
PAXIP1-AS2	-0.348257	3.07202	14.2921	0.00207151	0.00901118	2.04522
AC107027.3	-0.486658	1.43199	14.298	0.00206832	0.00900615	2.04546
PFKFB3	-0.338182	7.18968	14.4354	0.0020551	0.00896236	2.04758
PPFIBP2	-0.296246	3.92901	14.3403	0.00204574	0.00892706	2.04929
AL354836.1	-0.606636	0.62141	14.3624	0.00203409	0.00888716	2.05124
RF02216	-0.466081	6.25078	14.4776	0.00203305	0.00888535	2.05133
TRPC4AP	-0.228591	6.76037	14.3693	0.00203044	0.00887669	2.05175
WASHC2C	-0.217119	5.22341	14.3703	0.00202992	0.00887669	2.05175
GTF2B	-0.180015	5.06463	14.3729	0.00202858	0.00887401	2.05188
TMEM185A	-0.280852	3.6925	14.3747	0.00202763	0.00887259	2.05195
AL359220.1	-0.648483	0.557413	17.3229	0.00202125	0.00885017	2.05305
ANOS1	-0.448467	1.24112	14.3874	0.00202099	0.00885017	2.05305
RPL29	-0.247536	8.49568	14.3923	0.00201843	0.00884327	2.05339
TBC1D9	-0.211621	5.26924	14.4027	0.00201302	0.00882228	2.05442
RPS10-NUDT3	-0.19672	8.23173	14.4027	0.00201301	0.00882228	2.05442
C1RL	-0.189991	6.6798	14.4076	0.00201047	0.00882228	2.05442
AMBRA1	-0.188564	5.13955	14.4043	0.00201218	0.00882228	2.05442
SEMA3A	-0.315367	6.06302	14.4205	0.00200378	0.00879812	2.05561
ISG20	-0.525451	2.37857	14.4267	0.00200057	0.00878676	2.05617
ZFAS1	-0.464239	7.27692	14.5427	0.00199957	0.00878676	2.05617
C1orf198	-0.190616	6.75934	14.4276	0.00200008	0.00878676	2.05617
HDHD3	-0.286428	3.72199	14.4369	0.00199528	0.00877441	2.05678
ZNF337-AS1	-0.480979	1.42018	14.4395	0.00199394	0.00877317	2.05684
NACA	-0.193505	9.04697	14.4387	0.00199438	0.00877317	2.05684
TPT1P6	-0.44763	0.724679	14.443	0.00199214	0.00876877	2.05706
CD68	-0.452712	6.85671	14.5658	0.00198785	0.00875532	2.05773
ASB6	-0.17076	5.00699	14.4515	0.00198782	0.00875532	2.05773
ZBED6	-0.168421	7.6034	14.4622	0.00198232	0.00873911	2.05853
MARCH8	-0.330292	4.509	14.4651	0.00198083	0.00873525	2.05872
KCNB2	-0.686629	0.548392	15.6186	0.00197705	0.00872132	2.05942
EHMT1	-0.212394	5.9359	14.4758	0.0019754	0.00871946	2.05951
HOXA1	-0.308555	3.8093	14.4796	0.00197346	0.00871632	2.05967
HEIH	-0.355285	4.12415	14.4869	0.00196974	0.00870531	2.06022
GRIN2D	-1.72667	1.45237	14.4975	0.00196439	0.00868579	2.06119
ABCC10	-0.27595	4.90254	14.4968	0.00196471	0.00868579	2.06119
CASC4	-0.16523	7.14783	14.4991	0.00196357	0.00868579	2.06119
BIRC3	-0.651789	5.87379	15.3056	0.00196162	0.00868028	2.06147
BRF1	-0.293258	4.49989	14.5299	0.00194806	0.00863643	2.06367
SRSF6	-0.289573	6.30155	14.5415	0.00194224	0.00861872	2.06456
AC246787.1	-0.356151	1.95943	14.5539	0.00193608	0.00859409	2.0658
AC135178.2	-0.235791	8.6222	14.5643	0.0019309	0.00857377	2.06683
PRMT6	-0.418597	4.41438	14.6574	0.00192714	0.00855977	2.06754
WBP1	-0.280789	4.92212	14.5813	0.00192252	0.00854191	2.06845
BTN2A3P	-0.464083	1.5886	14.5856	0.00192037	0.00853505	2.06879
SP3	-0.188306	6.65784	14.5924	0.00191704	0.00852561	2.06927
AC008870.1	-0.413998	3.09629	14.601	0.00191284	0.00850958	2.07009
AES	-0.182508	8.10318	14.6042	0.00191123	0.00850508	2.07032
NEDD9	-0.711703	4.02262	14.8048	0.00190284	0.00847306	2.07196
PSPN	-0.614409	1.44678	14.6235	0.00190181	0.00847117	2.07206
ZC3H11A	-0.169496	7.599	14.6468	0.00189052	0.00842882	2.07423
RPS3AP6	-0.391048	1.69784	14.6667	0.00188088	0.00839114	2.07618
MON1B	-0.192104	5.60998	14.6672	0.00188065	0.00839114	2.07618
EPM2AIP1	-0.289914	4.48552	14.6811	0.00187397	0.00836818	2.07737
ACTR1B	-0.183557	5.93875	14.6944	0.00186765	0.00834259	2.0787
BTAF1	-0.281762	5.29263	14.6982	0.00186583	0.00833711	2.07898
CARD16	-0.363169	2.33488	14.7015	0.00186423	0.00833259	2.07922
ANKRD9	-0.285585	4.73767	14.7021	0.00186396	0.00833259	2.07922
TNFSF15	-0.303758	2.48612	14.7151	0.00185777	0.00831157	2.08032
PDLIM5	-0.316495	6.20696	14.7362	0.00184928	0.00828404	2.08176
INPP5K	-0.254221	4.89898	14.7364	0.0018477	0.00827975	2.08198
TACSTD2	-0.445665	9.48403	14.8755	0.00183809	0.00824173	2.08398
AC010619.1	-0.2758	2.74302	14.7835	0.00182566	0.00820228	2.08607
GARS-DT	-0.41556	2.54248	14.8226	0.00180756	0.00813575	2.0896
RPS3	-0.235056	10.2515	14.8337	0.0018025	0.00811555	2.09068
PRKCSH	-0.295843	8.24553	14.8361	0.00180141	0.0081132	2.09081
RPL26	-0.231682	9.4204	14.8474	0.00179621	0.00809709	2.09167
DHRS7	-0.277867	6.31042	14.8492	0.00179538	0.00809636	2.09171
DIS3	-0.163577	6.58392	14.8539	0.00179324	0.00808926	2.09209
ZNF23	-0.257443	3.85612	14.8594	0.00179076	0.00808067	2.09255
CHPF2	-0.257914	6.73686	14.8654	0.00178804	0.00807174	2.09303
RBM3	-0.35331	6.91752	14.9996	0.00178175	0.00805026	2.09419
ZNF549	-0.659408	2.15807	14.8854	0.00177897	0.00804195	2.09464
TMEM234	-0.348583	2.79234	14.9284	0.00175971	0.00796203	2.09898
PLEKHA7	-0.28528	5.0382	14.9278	0.00175997	0.00796203	2.09898
RPL30	-0.221396	9.32873	14.9303	0.00175885	0.00796201	2.09898
ALG2	-0.165457	5.58328	14.9328	0.00175772	0.00795946	2.09912
CDK10	-0.233062	4.51381	14.9412	0.00175398	0.00794761	2.09976
RPS24	-0.210265	9.60482	14.9641	0.00174387	0.00790936	2.10186
MIR600HG	-0.487205	1.26219	14.9675	0.00174234	0.00790499	2.1021
PRSS12	-0.275131	6.51565	14.9867	0.00173391	0.00787679	2.10365
ZNF416	-0.415121	2.19676	14.989	0.00173292	0.00787483	2.10376
LBH	-0.370649	4.36384	15.0045	0.00172613	0.00784901	2.10518
LPP-AS2	-0.690761	1.29247	15.0431	0.00170943	0.00778832	2.10856
ZNF649	-0.61273	1.5164	15.0438	0.00170911	0.00778832	2.10856
COG7	-0.209897	4.81101	15.0509	0.00170606	0.00778023	2.10901
ATF5	-0.418294	4.45882	15.0599	0.0017022	0.00776727	2.10973
AC013717.1	-0.260238	4.74424	15.0588	0.00170267	0.00776727	2.10973
AL671762.1	-0.434788	7.00086	15.1907	0.00169884	0.00775479	2.11043
TK2	-0.283762	4.48726	15.0818	0.00169282	0.00773072	2.11178
AP000347.2	-0.443333	1.89428	15.1052	0.00168287	0.00769676	2.11369
TMEM67	-0.251716	4.02107	15.1108	0.00168053	0.00768856	2.11415
NFATC2IP	-0.179892	5.72108	15.1231	0.00167532	0.00766717	2.11537
ZNF594	-0.486436	2.43502	15.1247	0.00167467	0.00766667	2.11539
RAP2C-AS1	-0.823778	0.892719	15.1365	0.00166968	0.00765006	2.11634
ACSL3	-0.195127	8.09801	15.1404	0.00166805	0.00764625	2.11655
ARL15	-0.253715	4.16078	15.1459	0.00166577	0.00764074	2.11686
FOXN3	-0.204699	5.71233	15.176	0.0016532	0.00758554	2.12001
SH3YL1	-0.277241	6.17026	15.1854	0.00164932	0.00757267	2.12075
MLLT6	-0.18202	7.61136	15.1896	0.00164757	0.00756953	2.12093
NAT14	-0.73473	4.46287	15.2137	0.00163767	0.00753138	2.12313
USP8	-0.163447	6.47188	15.26	0.00161879	0.00746471	2.12699
DENND2D	-0.30132	3.64145	15.266	0.00161638	0.00746008	2.12726
KIF9-AS1	-0.821196	1.56905	15.2703	0.00161461	0.00745436	2.12759
C1RL-AS1	-0.311947	3.11763	15.2894	0.00160695	0.00742623	2.12923
EIF5	-0.262043	8.21635	15.2881	0.00160747	0.00742623	2.12923
NEURL1B	-1.77121	2.19871	15.3119	0.00159793	0.00738938	2.13139
EGLN1	-0.225703	6.04229	15.3428	0.00158568	0.0073399	2.13431
DUSP22	-0.263596	4.02378	15.3583	0.00157956	0.00731679	2.13568
TCF7L2	-0.247649	3.79231	15.3647	0.00157705	0.0073134	2.13588
WWP1	-0.179693	6.43337	15.3727	0.0015739	0.00730207	2.13655
SMAGP	-0.243377	4.20937	15.3888	0.0015676	0.00728	2.13787
SLC2A9	-0.472108	1.84276	15.396	0.00156478	0.0072743	2.13821
AKAP1	-0.209631	5.82786	15.3967	0.00156452	0.0072743	2.13821
TLE4	-0.206941	6.60378	15.4103	0.00155922	0.00726014	2.13906
CTBP1-DT	-0.385545	3.7479	15.4317	0.00155096	0.00722882	2.14093
ZNF596	-1.1383	1.03415	15.4391	0.00154813	0.00722034	2.14144
RPL13P12	-0.423345	3.15451	15.4449	0.00154586	0.00721217	2.14193
ZNF440	-0.328878	3.43764	15.4477	0.00154481	0.00721202	2.14194
ZNF776	-0.369747	3.43802	15.4589	0.00154052	0.00719907	2.14272
TMEM41B	-0.24714	5.15024	15.46	0.00154008	0.00719907	2.14272
POF1B	-0.220371	4.96114	16.7478	0.00153972	0.00719907	2.14272
ZNF75D	-0.295443	4.08146	15.4696	0.00153644	0.00718952	2.1433
RBMS2	-0.340462	6.10568	15.4763	0.00153514	0.00718591	2.14352
FOXC1	-0.309861	5.55951	15.484	0.00153097	0.00717337	2.14428
RBCK1	-0.232237	6.8534	15.4848	0.00153065	0.00717337	2.14428
ING5	-0.204718	4.47025	15.4844	0.00153078	0.00717337	2.14428
LPXN	-0.602925	3.9855	15.5079	0.00152189	0.00713791	2.14643
TTLL1	-0.407706	3.01575	15.5156	0.00151899	0.00712669	2.14711
ARHGEF10	-0.186985	5.58448	15.5416	0.00150924	0.00708797	2.14948
KDM4C	-0.223902	4.63492	15.5446	0.00150812	0.00708508	2.14966
ZNF350	-0.449705	2.80153	15.5554	0.00150409	0.00707318	2.15039
SMCHD1	-0.348254	6.55567	15.7141	0.00149356	0.00703299	2.15286
ACER2	-0.400537	2.75032	15.5905	0.00149113	0.00702406	2.15341
PNRC2	-0.171529	5.90546	15.5952	0.00148939	0.00702138	2.15358
FKBP2	-0.205968	5.27889	15.6081	0.00148464	0.00701195	2.15416
ZNF277	-0.279242	4.73149	15.6096	0.0014841	0.00701176	2.15417
ZNF76	-0.332821	4.05908	15.6109	0.00148361	0.00701174	2.15417
MAPK10	-0.484209	2.2167	15.6314	0.00147614	0.0069788	2.15622
SLC9A3-AS1	-0.454693	3.03444	15.657	0.00146685	0.00694182	2.15853
MIR29B2CHG	-0.701365	1.2999	15.6692	0.00146246	0.00692335	2.15968
ADARB1	-0.533763	4.09392	15.6737	0.00146083	0.00691797	2.16002
ZNF544	-0.27265	4.00869	15.6941	0.00145352	0.00688791	2.16191
AC068473.5	-0.527272	0.883943	15.6968	0.00145254	0.00688561	2.16206
FXYD3	-0.306867	7.97796	15.7111	0.00144744	0.00686821	2.16316
TRAF1	-0.561309	1.88543	15.713	0.00144675	0.00686736	2.16321
ANKRD10	-0.309874	5.60553	15.7311	0.00144033	0.00684146	2.16485
KLF13	-0.344897	6.08304	15.7413	0.00143796	0.00683478	2.16528
KIF7	-1.16025	4.00549	15.7923	0.00141884	0.00675525	2.17036
NKAPD1	-0.259015	5.31999	15.7952	0.00141784	0.00675362	2.17046
TSHZ1	-0.278464	6.86589	15.8044	0.00141465	0.00674207	2.17121
SDHAP1	-0.422933	1.81736	15.8187	0.00140971	0.00672532	2.17229
ZNF487	-0.424391	1.97076	15.8549	0.00139728	0.00667936	2.17527
GPX8	-0.17566	7.5353	15.8536	0.00139772	0.00667936	2.17527
CORO2B	-0.916484	2.768	15.8685	0.00139261	0.00666168	2.17642
TSPAN31	-0.348475	5.31942	15.8734	0.00139097	0.00665609	2.17678
GRIPAP1	-0.170784	5.54756	15.8763	0.00138999	0.00665363	2.17694
ZNF555	-0.295213	2.64861	15.9135	0.0013774	0.00660005	2.18045
PGLS	-0.217006	6.05055	15.9366	0.00136966	0.00656964	2.18246
AP4M1	-0.34002	3.52515	15.9611	0.00136149	0.00654152	2.18432
RPS10	-0.219503	8.11827	15.9635	0.00136069	0.00653988	2.18443
PIK3R1	-0.2083	5.7466	15.9778	0.00135596	0.00652158	2.18565
AC019349.1	-0.528968	2.27206	19.5402	0.00135245	0.00650912	2.18648
WDR73	-0.212027	4.24085	16.0101	0.00134534	0.00647712	2.18862
ADAM10	-0.219709	8.1197	16.0178	0.00134282	0.00646717	2.18929
LY6E-DT	-0.426462	3.18634	16.0485	0.00133284	0.00642407	2.19219
PSMB9	-0.350702	5.8289	16.0517	0.00133296	0.00642407	2.19219
MAN2A2	-0.191691	5.33697	16.0533	0.0013313	0.00642194	2.19233
SNX12	-0.158315	6.21089	16.0639	0.00132785	0.00640855	2.19324
IKZF2	-0.45556	4.29313	16.2081	0.00132566	0.00640192	2.19369
RABGEF1	-0.24474	5.44837	16.0723	0.00132518	0.00640178	2.1937
SLC12A6	-0.265011	4.93481	16.0803	0.00132259	0.0063954	2.19413
RPL32P3	-0.408456	2.10889	16.1061	0.00131433	0.00636239	2.19638
ACP2	-0.245304	5.37125	16.1248	0.00130839	0.00634016	2.1979
ANTXR1	-0.217424	7.90857	16.1292	0.00130701	0.00633998	2.19791
TMED9	-0.193643	8.02564	16.1375	0.00130437	0.00633148	2.19849
ALS2CL	-0.28749	3.95802	16.1714	0.00129372	0.00628624	2.20161
BCDIN3D	-0.330937	2.76154	16.1953	0.00128627	0.00625433	2.20382
AL031587.5	-0.268767	3.78485	16.2042	0.0012835	0.00624302	2.20461
S100A8	-0.829894	1.20393	19.871	0.00127933	0.00622488	2.20587
CEP162	-0.344782	3.59684	16.2237	0.00127746	0.00621792	2.20636
SPIRE2	-0.298789	3.27177	16.2358	0.00127374	0.00620408	2.20732
ZNF35	-0.400117	2.66942	16.2449	0.00127096	0.0061941	2.20802
AGA	-0.241832	5.02663	16.2439	0.00127126	0.0061941	2.20802
MCL1	-0.242456	8.75274	16.2475	0.00127015	0.00619297	2.2081
RPL32	-0.243757	8.95163	16.258	0.00126694	0.00617945	2.20905
TCF7L1	-0.583064	4.12388	16.2602	0.00126627	0.00617832	2.20913
AC020663.4	-0.297558	3.48186	16.2729	0.0012624	0.00616367	2.21016
IVNS1ABP	-0.219491	7.1328	16.2913	0.00125681	0.00614271	2.21164
AC015813.1	-0.890327	1.36114	16.296	0.00125539	0.00614054	2.21179
RPS19	-0.290558	9.40975	16.2957	0.0012555	0.00614054	2.21179
ABHD14B	-0.307684	5.27214	16.3113	0.00125078	0.00612591	2.21283
ZNF554	-0.35654	2.11787	16.3128	0.00125034	0.00612588	2.21283
TRIM14	-0.326074	6.58301	16.3181	0.00124986	0.00612565	2.21285
RIOK3	-0.382043	6.9136	16.4877	0.00124031	0.00608096	2.21603
POT1-AS1	-0.544907	0.350263	16.3478	0.00123986	0.00608085	2.21604
RNF7	-0.173543	6.19919	16.3536	0.00123812	0.0060744	2.2165
INPPL1	-0.149958	6.77794	16.3632	0.00123528	0.0060644	2.21721
FMO4	-0.684425	2.83269	16.3691	0.00123351	0.00606022	2.21751
AC010619.2	-0.393971	2.79806	16.3731	0.00123232	0.00605839	2.21764
MT-ND3	-0.248279	7.34744	16.3718	0.00123271	0.00605839	2.21764
CCL22	-0.980006	2.63041	20.6987	0.00122589	0.00602903	2.21975
AC119674.2	-0.32929	4.57077	16.3986	0.00122481	0.00602789	2.21983
BOK	-0.31312	5.22458	16.4032	0.00122348	0.00602344	2.22016
BNIP2	-0.157852	6.7508	16.4096	0.0012216	0.00601627	2.22067
AC009120.2	-0.55677	1.31297	16.4133	0.0012205	0.00601506	2.22076
MFSD8	-0.314952	3.92203	16.4163	0.00121964	0.00601347	2.22087
ARNT2	-0.401873	5.04859	16.4249	0.00121712	0.00600464	2.22151
MTCO1P12	-0.581348	5.67911	16.4574	0.00120769	0.00596851	2.22413
AC020907.6	-0.312388	7.95899	16.4749	0.00120263	0.00594768	2.22565
MINDY1	-0.48209	3.34231	16.493	0.00119744	0.00592612	2.22723
ARFGAP3	-0.427834	6.40146	16.6523	0.00119302	0.00591046	2.22838
SLC25A38	-0.254968	4.94952	16.5606	0.00117825	0.00585179	2.23271
PTPRU	-0.269673	6.31787	16.5775	0.00117353	0.0058343	2.23401
CLDN1	-0.30427	8.67895	16.5796	0.00117293	0.00583336	2.23408
ADAM28	-0.522941	0.483296	16.5846	0.00117154	0.0058285	2.23444
EIF3J	-0.197166	6.2785	16.5965	0.00116822	0.00581604	2.23537
TMEM50A	-0.146716	7.21636	16.6243	0.00116051	0.00578785	2.23748
NOL6	-0.317486	5.20713	16.6321	0.00115836	0.00577915	2.23814
PARS2	-0.270915	3.25689	16.633	0.00115812	0.00577915	2.23814
FBP1	-0.511536	0.220764	16.6579	0.00115126	0.00574778	2.2405
TMOD1	-1.09556	0.648449	16.7071	0.00114984	0.00574328	2.24084
CELSR3	-0.260751	3.77826	16.6708	0.00114774	0.00573625	2.24137
SPATA6	-0.952086	1.03208	16.6745	0.00114675	0.00573334	2.24159
LRRC73	-0.684446	0.461821	16.6766	0.00114617	0.00573245	2.24166
SGK1	-0.298265	5.86044	16.6771	0.00114605	0.00573245	2.24166
USP34	-0.291291	7.00724	16.6976	0.00114048	0.00570802	2.24351
ADCY9	-0.235736	5.95373	16.7059	0.00113822	0.00569874	2.24422
EXD3	-0.57233	3.11064	16.8509	0.00113644	0.00569187	2.24475
PPP4R1	-0.161494	6.75682	16.723	0.00113362	0.00567975	2.24567
AP5Z1	-0.273556	4.84333	16.7446	0.00112784	0.00565475	2.24759
TIMM10B	-0.254673	4.76924	16.7612	0.0011234	0.00563652	2.24899
GOLGB1	-0.235719	7.12009	16.7619	0.00112322	0.00563652	2.24899
CERK	-0.219787	5.39805	16.774	0.00112	0.0056274	2.24969
GABPB2	-0.264477	3.73588	16.7763	0.00111938	0.00562627	2.24978
AC241952.1	-0.563402	1.93373	16.7885	0.00111617	0.00561212	2.25087
AC116533.1	-0.471792	1.86965	16.7913	0.00111543	0.00561129	2.25094
TPT1P9	-0.5506	1.11254	16.8056	0.00111166	0.00559541	2.25217
CES2	-0.276489	6.04508	16.807	0.00111128	0.00559541	2.25217
H3F3A	-0.411124	2.34595	16.8113	0.00111016	0.00559185	2.25244
TBC1D13	-0.192095	5.6069	16.8229	0.00110711	0.00557845	2.25349
SYF2	-0.227185	6.04562	16.8627	0.00109677	0.00553422	2.25694
RPS21	-0.25273	8.35623	16.8729	0.00109413	0.00552462	2.2577
ELMOD3	-0.318356	3.28661	16.9028	0.00108644	0.00549779	2.25981
ZNF692	-0.297403	3.34442	16.9186	0.00108241	0.00547935	2.26127
CYB561A3	-0.237832	5.53258	16.9281	0.00107998	0.00547092	2.26194
SRSF8	-0.311684	4.66752	16.9461	0.00107542	0.00545176	2.26346
NSRP1	-0.186245	5.78994	16.9764	0.00106777	0.00542071	2.26594
MBP	-0.256843	5.91282	17.0049	0.00106067	0.00539045	2.26837
MFSD12	-0.293065	4.9172	17.0102	0.00105932	0.00538556	2.26877
C6orf226	-0.572465	1.73729	17.0328	0.00105372	0.0053624	2.27064
LRRC56	-0.642418	1.32352	17.0435	0.0010511	0.00535335	2.27137
ZNF250	-0.359047	2.88917	17.045	0.00105073	0.00535335	2.27137
ZNF891	-0.437994	1.74564	17.0675	0.0010452	0.00533096	2.27319
PTK7	-0.292312	8.40732	17.0944	0.00103864	0.00530133	2.27562
WWC3	-0.230764	5.5832	17.1005	0.00103714	0.00529938	2.27577
ZSCAN26	-0.308589	3.60447	17.1102	0.0010348	0.00529316	2.27629
SPINT1	-0.398744	7.01015	17.2715	0.0010328	0.00528677	2.27681
CSPP1	-0.229664	4.14565	17.1245	0.00103135	0.00528122	2.27727
ZNF169	-0.446927	1.20343	17.1298	0.00103007	0.00527658	2.27765
RF02217	-0.495723	6.15338	17.2852	0.00102956	0.00527589	2.2777
TRIM11	-0.41725	5.44702	17.2883	0.00102881	0.00527583	2.27771
SYNPO2	-1.03792	5.34537	17.1399	0.00102762	0.00527448	2.27782
PRPF4B	-0.266856	6.15052	17.1387	0.00102792	0.00527448	2.27782
AC026786.1	-0.51911	1.6584	17.1675	0.00102102	0.00524352	2.28038
POGLUT1	-0.307559	4.70245	17.1687	0.00102074	0.00524352	2.28038
PIH1D2	-0.541795	0.919152	17.1904	0.0010156	0.00522513	2.2819
VPS28	-0.322596	5.67708	17.1999	0.00101333	0.00521536	2.28272
TP53TG1	-0.223595	4.11392	17.2126	0.00101033	0.0052037	2.28369
STX5	-0.202616	5.36247	17.2335	0.00100542	0.00518219	2.28549
ZNF140	-0.254336	3.59191	17.24	0.00100391	0.00517815	2.28582
NR3C2	-0.536798	0.945346	17.2439	0.00100301	0.0051754	2.28606
TBCC	-0.253679	4.62395	17.2572	0.000999893	0.0051612	2.28725
IGFBP7	-0.350431	8.93941	17.2589	0.000999511	0.0051611	2.28726
TMEM248	-0.169413	6.97606	17.2688	0.000997215	0.00515301	2.28794
TNK1	-0.401268	3.32359	17.2829	0.000993947	0.00513799	2.28921
FAM86FP	-2.15264	0.903177	17.2921	0.000991812	0.00513258	2.28966
PITPNM3	-0.28916	4.17351	17.3308	0.000982943	0.00509598	2.29277
ZNF263	-0.237967	4.79221	17.3401	0.00098082	0.00508684	2.29355
MAST3	-0.49485	2.97663	17.3513	0.000978268	0.00507732	2.29437
HLA-DPA1	-1.13883	2.09582	17.3603	0.000976227	0.00506858	2.29511
MPZL1	-0.159255	7.95029	17.3986	0.000967593	0.00503298	2.29818
MIA2	-0.211912	5.36689	17.4163	0.000963655	0.00501617	2.29963
VASH1-AS1	-0.387691	2.04459	17.4231	0.000962125	0.00501256	2.29994
SCAMP2	-0.205025	6.37159	17.4459	0.000957067	0.00499118	2.3018
ATF7IP2	-0.436848	2.05935	17.4641	0.000953051	0.0049756	2.30315
MANEAL	-0.267875	4.22216	17.4786	0.000949858	0.00496259	2.30429
PTMS	-0.211158	7.33974	17.4845	0.000948576	0.00495772	2.30472
C6orf47	-0.238231	5.05947	17.4961	0.000946036	0.00494907	2.30548
C19orf48	-0.228332	5.61941	17.519	0.00094104	0.00493107	2.30706
RAP2B	-0.181892	6.28251	17.519	0.000941041	0.00493107	2.30706
ALDH1A1	-0.418305	7.8313	17.5676	0.000931457	0.00489352	2.31038
AC004656.1	-0.540072	1.96007	17.5676	0.000930563	0.00489245	2.31047
HIST2H2BD	-0.616058	2.0153	17.5722	0.000929574	0.00488906	2.31077
AC243964.3	-0.422555	2.14297	17.5819	0.000927505	0.00488134	2.31146
C1QTNF1	-0.930162	5.57978	17.6158	0.000920299	0.00485368	2.31393
THAP7-AS1	-0.66505	0.741988	17.6171	0.000920023	0.00485368	2.31393
LINC02298	-0.639186	1.41953	17.6346	0.000916321	0.00484092	2.31507
GPRC5C	-0.357861	4.91675	17.6429	0.000914573	0.00483422	2.31567
JADE2	-0.238178	6.28266	17.6423	0.00091471	0.00483422	2.31567
DDX5	-0.45978	8.52272	17.8317	0.000908886	0.00481061	2.3178
KRT13	-0.719898	11.895	17.8392	0.000907352	0.00480429	2.31837
AC093010.3	-0.916849	4.62636	17.69	0.000905624	0.00479693	2.31904
NOL4L	-0.41365	4.16487	17.6959	0.00090353	0.00478763	2.31988
PTPN12	-0.19728	6.85393	17.7026	0.000902139	0.00478204	2.32039
FAM53B	-0.261422	5.05133	17.7053	0.000901575	0.00478085	2.3205
PFDN5	-0.242974	7.8173	17.7271	0.000897099	0.00476603	2.32184
AC010547.4	-0.272891	3.87033	17.7449	0.00089343	0.00475416	2.32293
RPL11	-0.263467	9.89118	17.7477	0.000892874	0.00475416	2.32293
EID1	-0.174765	7.81789	17.7428	0.000893865	0.00475416	2.32293
SSR2	-0.172576	8.15645	17.7412	0.000894194	0.00475416	2.32293
MIDN	-0.322277	5.96501	17.7525	0.00089188	0.00475374	2.32296
RPSA	-0.218883	8.71408	17.766	0.000889144	0.00474511	2.32375
HSPB1	-0.307044	8.43317	17.7793	0.000886429	0.00473419	2.32475
ZNF559-ZNF177	-0.687023	0.92453	17.7909	0.000884081	0.00472343	2.32574
RPLP0P6	-0.318579	4.05628	17.7933	0.000883608	0.00472268	2.32581
AC138207.2	-0.450167	1.55885	17.8115	0.000879935	0.00470483	2.32746
SERPINF2	-0.494507	1.13058	17.8226	0.000877701	0.00469466	2.3284
PSKH1	-0.309769	5.03486	17.8462	0.000872986	0.00467473	2.33024
WDR25	-0.460269	2.89009	17.8604	0.000870176	0.00466321	2.33132
[truncated: 1,363 more rows]

## Sheet: Fig 6
Fig. 6a
Days	siControl				siControl+sAgrin				siMMP12				siMMP12+sAgrin
0	4.1	4.2	4.1	4	4.2	4	4		4	4.1	4.1	4.5	4.2	4.2	4.1
2	3.4	3.3	3.2		3.3	3.3	3		4	3.6	3.5	4.4	4	3.5	4	3.8
5	2.5	2.5	2.6		2.3	2.1	2.5		4	3.5	3.6	3.7	3.5	3.5	3.3	3.5
8	1.5	1.8	1.5		0.5	1.2	1		3.2	2.9	2.3		2.5	2.4	2.5
12	1.4	0.2	1.4		0.2	0.5	0		3	2.1	1.9		1.8	2	2.8
Fig. 6c
siControl			siControl+sAgrin			siMMP12			siMMP12+sAgrin
3.66879	3.86988	2.62921	7.33539	9.97711	6.6585	1.3435	0.879527	1.24138	1.46942	1.16521	1.03407
Fig. 6d
	Red thick			Yellow mixed			Green thin
siControl	29.15	26.18	24.1	24.17	29.87	22.22	15.78	12.89	19.11
siControl+sAgrin	37.93	56.67	45.54	36.43	31.45	25.4	24.71	22.8	21.9
siMMP12	18.25	17.38	17.15	16.3	15.34	17.33	5.29	6.12	6.86
siMMP12+sAgrin	21.1	18.45	7.84	5.41	11.34	12.35	1.72	5.67	7.84
Fig. 6e (Vessel diameter)					Fig. 6e (vessel number)
Control KD	Control KD+sAgrin	MMP12 KD	MMP12 KD+sAgrin		Control KD	Control KD+sAgrin	MMP12 KD	MMP12 KD+sAgrin
49.32	172.92	43.55	76.38		21	76	8	14
42.74	41.67	23.76	60.01		31	41	10	16
98.64	50	14.52	30.92		10	31	12	15
16.44	54.17	11.88	12.73
46.03	81.25	9.24	16.37
67.4	75	11.08	18.19
44.39	58.33	18.48	25.46
42.74	64.58	30.35	36.37
34.52	164.58	28.07	16.07
32.88	62.5	74.85	25.5
159.47	95.83	17.54	41.83
46.23	22.92	18.71	10.91
41.1	25	14.03	16.37
80.56	20.83	24.56	9.09
21.37	83.25	15.2	22.22
29.42	27.08	15.02	73.01
31.87	47.92	39.76	57.14
61.92	50	19.88	53.96
44.13	37.5	38.46	47.61
63.74	31.25	75.17	31.74
24.51	37.9	8.74	70.01
22.06	65.58	24.47	25.39
53.55	87.5	29.72	20.39
14.71	47.92	14	19.05
19.61	25.05	55.94	41.27
71.09	56.25	40.21	22.02
22.36	27.08	52.45	15.87
12.26	22.92	20.98	15.05
14.92	64.58	13.99	12.7
	50.5	22.73	14.05
	54.17		31.25
	25		46.88
	80.74		84.82
	43.19		11.16
	35.68		13.39
	60.08		51.34
	37.55		129.46
	93.88		15.62
	84.49		53.57
	45.06		29.02
	200.91		66.96
	26.29		15.63
	20.65		129.46
	18.8		58.04
	37.95		35.71
	43.59
	26.09
	31.92
	30.04
	159.6
	24.41
	20.65
	50.7
	144.58
	45.06
	39.43
	16.9
	15.02
	35.68
	35.88
	18.78
	20.65
	22.53
	90.94
	232.4
	68.71
	32.33
	46.48
	32.53
	64.67
	185.92
	70.73
	28.29
	32.53
	101.05
	24.25
	28.29
	18.19
	24.55

## Sheet: Fig 7
Fig. 7a
Days	BSA				sAgrin
0	4.5	4.8	4.3	4.25	4.7	4.5	4	4.8
2	3.25	4	3.9	4.3	2.9	2.5	3.5	1.8
5	3	1.8	2.2	1.9	0.95	0.25	1.9	0.5
7	1.2	1	1.5	1.65	0.5	0.2	1	0
Fig. 7b
BSA				Collagen				sAgrin
4.5	4.1	4.5	4.5	4.5	4.4	4.4	4.5	4.5	4.1	4.4	4.3
4	3.9	4.1	3.9	4	4.2	3.9	4.5	3.7	3.9	3.9	3.7
3.5	3	3.1		3.1	3.5	3.5		1.8	1.4	2.8
2.8	2.5	2.5		3.1	3.1	2.8		0.5	0.9	1
1	1	1.2		1	2.5	2.2		0.3	0	0.4
Fig. 7d													Fig. 7d	BSA	sAgrin	Collagen
BSA	Agrin		BSA	Collagen	sAgrin							d2	Non splinted	5 images analyzed from 3 mice wounds	6 images from three mice
4.03712	9.2363		18.3568	22.9249	42.7568							d7	Splinted	3 images from three mice	4 images from three mice	three images from three mice
4.07697	14.2463		34.2307	28.1235	48.0697							Each dot in the plot represent the average staining intensity of K17 in one image
6.53964	11.5363		14.8447	16.2801	52.4334
5.25573	12.2422				65.2047
3.02158	13.7933
	15.5328
day 2			day 7
Fig. 7e													Fig. 7e	BSA	sAgrin	Collagen
BSA			Agrin			Day 2						d2	Non splinted	3 images analyzed from 3 mice wounds	3 images from three mice
1.34482	1.81765	1.60818	3.78464	5.86548	8.2776							d7	Splinted	3 images from three mice	3 images from three mice	three images from three mice
												Each dot in the plot represent the average staining intensity of MMP12 in one image
BSA	Collagen	sAgrin				day 7
4.08127	11.0312	24.3165
8.22911	5.13146	16.9032
3.37456	4.15534	13.4982
Fig. 7f													Fig 7f	BSA	sAgrin	Collagen
Control					Agrin							d2	Non-splinted	5 images from three mice	5 images from three mice
1.23757	1.05646	1.75986	0.753485	1.12493	3.12936	3.21631	4.02222	1.85003	2.75691	day 2		d7	Splinted	three images from three mice	4 images from three mice	4 images from three mice
												Each dot in the plot represent the average staining intensity of pMLC in one image
BSA	Collagen	sAgrin	day 7
2.16398	4.25345	6.05825
2.64045	2.69911	5.96065
2.96624	2	5.45721
	1.15159	10.9612
Fig. 7g
	BSA			Collagen			sAgrin
Thick red	12.9	12.43	10.89	22.77	28.39	21.56	59.04	57.62	43.41
Mixed yellow	8.98	13.77	4.67	18.98	23.62	19.11	47.3	45.36	48.5
Thin green	7.17	6.12	2.34	14.33	9.8	8.89	29.11	24.27	21.78
Fig. 7h
Non-splinted								Splinted
vessel diameter			vessel number					vessel number
BSA	sAgrin		BSA	sAgrin				BSA			Collagen			sAgrin
41	210		22	19				8	5	5	9	5	6	21	30	18
45	255		19	22				vessel diameter
67	71		11	28				BSA	Collagen	sAgrin
28	31		9	31				58.06	60.89	70.31
22	79		14	29				20.14	27.68	48.11
50	65							28.44	51.2	65.38
222	45							39.86	29.06	222.04
13	64							13.92	42.9	145.58
19	79							25.7	40.13	30.84
110	56							39.97	37.37	130.8
45	84							39.57	26.3	35.9
67	110							32.25	26.6	57.98
22	54							51.88	33.84	62.9
13	38							23.84	28.11	70.31
11	110							49.88	39.35	74.01
33	156							22.4	23.61	33.31
	178							26.26	64.65	25.9
	23							36.11	21.99	151.73
	54							65.65	32.33	53.04
								42.67	36.21	69.08
								20.79	58.2	45.64
									34.92	72.78
									40.69	134.46
										34.5
										52.22
										62.22
										71.11
										36.67
										61.11
										58.89
										102.22
										38.89
										90
										98.89
										87.88
										92.22
										93.33
										137.78
										87.78
										121.11
										57.78
										48.89
										53.33
										112.22
										101.11
										143.33
										74.44
										94.44
										30
										27.78
										170
										45.56
										124.44
										66.67
										114.29
										82.15
										89.29
										28.57
										47.62
										34.53
										28.57
										46.43
										163.11
										58.34
										33.34
										56
										166.68
										70.24
										23.81
										48.81
										27.38

## Sheet: Fig S1
Fig S1a
siControl (n=3)			siTarget (N=3)
Mean	SD	n	Mean	SD	N	Gene
1	0.037	3	0.01	0.02	3	GPC1
1	0.11	3	0.345	0.06	3	AGRN
Fig S1b
	siControl			siGPC1			siAgrin
0h	75.577	76.462	77.741	76.96	77.419	77.181	78.089	80.66	81.441
24h	23.918	23.368	22.579	59.309	61.087	63.663	50.147	54.054	51.173
Fig S1c
		siControl					siGPC1					siAgrin
	0h (µm)	670	700	700	670		650	650	650	620		670	700	670	650
	24h (µm)	20	20	40	20		500	500	450	450		350	340	320	300
	Change in Distance (µm)	650	680	660	650		150	150	200	170		320	360	350	350
	Velocity (µm/h)	27.083	28.333	27.5	27.083		6.25	6.25	8.333	7.083		13.333	15	14.583	14.583
	Average Velocity (µm/h)	27.5					6.979					14.375

## Sheet: Fig S2
Fig S2b
Fig S2e

[truncated: 11 more sheets: Fig S3, Fig S4, Fig S5, Fig S6, Fig S7, Fig S8, Fig S9, Fig S10, Fig S11, Fig S12, Fig S13]
